# Supplementary material for: Acetazolamide Improves Right Ventricular Function and Metabolic Gene Dysregulation in Experimental Pulmonary Arterial Hypertension
Source: Front Cardiovasc Med. 2021 Jun 17;8:662870. doi: 10.3389/fcvm.2021.662870 (PMC8247952; doi:10.3389/fcvm.2021.662870)
Supplement: Supplementary file 1 [file Data_Sheet_1.XLSX]

## Sheet: PANTHER_ForFoti_OnlyNegativeFC
Analysis Type:	PANTHER Overrepresentation Test (Released 20200728)
Annotation Version and Release Date:	GO Ontology database DOI: 10.5281/zenodo.4081749 Released 2020-10-09
Analyzed List:	OnlySignificantGenes_OnlyNegativeFC.txt (Rattus norvegicus)
Reference List:	Rattus norvegicus (all genes in database)
Test Type:	FISHER
Correction:	FDR
GO biological process complete	Rattus norvegicus - REFLIST (21677)	OnlySignificantGenes_OnlyNegativeFC.txt (903)	OnlySignificantGenes_OnlyNegativeFC.txt (expected)	OnlySignificantGenes_OnlyNegativeFC.txt (over/under)	OnlySignificantGenes_OnlyNegativeFC.txt (fold Enrichment)	OnlySignificantGenes_OnlyNegativeFC.txt (raw P-value)	OnlySignificantGenes_OnlyNegativeFC.txt (FDR)
thyroid hormone mediated signaling pathway (GO:0002154)	3	3	0.12	+	24.01	0.00116	0.0417
type I pneumocyte differentiation (GO:0060509)	8	4	0.33	+	12	0.000972	0.036
positive regulation of extracellular matrix assembly (GO:1901203)	9	4	0.37	+	10.67	0.00136	0.0469
positive regulation of sequestering of triglyceride (GO:0010890)	9	4	0.37	+	10.67	0.00136	0.0468
cerebellar granule cell differentiation (GO:0021707)	12	5	0.5	+	10	0.000419	0.0184
cerebellar granular layer formation (GO:0021684)	12	5	0.5	+	10	0.000419	0.0184
cerebellar granular layer morphogenesis (GO:0021683)	14	5	0.58	+	8.57	0.000736	0.0286
carnitine metabolic process (GO:0009437)	14	5	0.58	+	8.57	0.000736	0.0286
positive regulation of peptidyl-serine phosphorylation of STAT protein (GO:0033141)	17	6	0.71	+	8.47	0.000226	0.011
fatty acid beta-oxidation (GO:0006635)	57	20	2.37	+	8.42	1.51e-11	4.33e-09
cAMP metabolic process (GO:0046058)	20	7	0.83	+	8.4	7.03e-05	0.00427
regulation of skeletal muscle adaptation (GO:0014733)	15	5	0.62	+	8	0.00095	0.0354
glycogen biosynthetic process (GO:0005978)	19	6	0.79	+	7.58	0.000371	0.0169
glucan biosynthetic process (GO:0009250)	19	6	0.79	+	7.58	0.000371	0.0168
glycogen metabolic process (GO:0005977)	48	15	2	+	7.5	1.93e-08	2.62e-06
cellular glucan metabolic process (GO:0006073)	48	15	2	+	7.5	1.93e-08	2.6e-06
glucan metabolic process (GO:0044042)	48	15	2	+	7.5	1.93e-08	2.58e-06
regulation of peptidyl-serine phosphorylation of STAT protein (GO:0033139)	20	6	0.83	+	7.2	0.000466	0.0199
energy reserve metabolic process (GO:0006112)	58	16	2.42	+	6.62	2.86e-08	3.58e-06
fatty acid oxidation (GO:0019395)	80	22	3.33	+	6.6	7.8e-11	1.89e-08
regulation of cardiac muscle cell contraction (GO:0086004)	37	10	1.54	+	6.49	1.34e-05	0.00102
fatty acid catabolic process (GO:0009062)	89	24	3.71	+	6.47	1.53e-11	4.3e-09
lipid oxidation (GO:0034440)	85	22	3.54	+	6.21	2.09e-10	4.65e-08
regulation of cardiac muscle cell action potential (GO:0098901)	24	6	1	+	6	0.00105	0.0384
lung epithelial cell differentiation (GO:0060487)	33	8	1.37	+	5.82	0.000187	0.0094
osteoblast development (GO:0002076)	25	6	1.04	+	5.76	0.00126	0.044
cerebellar Purkinje cell layer development (GO:0021680)	38	9	1.58	+	5.69	8.72e-05	0.00504
lung cell differentiation (GO:0060479)	34	8	1.42	+	5.65	0.000223	0.011
cerebellar cortex formation (GO:0021697)	34	8	1.42	+	5.65	0.000223	0.0109
striated muscle adaptation (GO:0014888)	34	8	1.42	+	5.65	0.000223	0.0109
cardiac conduction (GO:0061337)	52	12	2.17	+	5.54	7.51e-06	0.000601
very long-chain fatty acid metabolic process (GO:0000038)	35	8	1.46	+	5.49	0.000265	0.0126
regulation of actin filament-based movement (GO:1903115)	45	10	1.87	+	5.33	5.67e-05	0.00352
monocarboxylic acid catabolic process (GO:0072329)	108	24	4.5	+	5.33	4.64e-10	9.41e-08
negative chemotaxis (GO:0050919)	50	11	2.08	+	5.28	2.64e-05	0.00182
muscle adaptation (GO:0043500)	41	9	1.71	+	5.27	0.000144	0.00766
cell differentiation in hindbrain (GO:0021533)	32	7	1.33	+	5.25	0.000802	0.0307
cell communication involved in cardiac conduction (GO:0086065)	32	7	1.33	+	5.25	0.000802	0.0306
regulation of axon extension involved in axon guidance (GO:0048841)	33	7	1.37	+	5.09	0.000939	0.0351
purine nucleotide catabolic process (GO:0006195)	33	7	1.37	+	5.09	0.000939	0.0351
regulation of fatty acid oxidation (GO:0046320)	38	8	1.58	+	5.05	0.000429	0.0186
cochlea development (GO:0090102)	62	13	2.58	+	5.03	7.81e-06	0.000622
regulation of heart rate by cardiac conduction (GO:0086091)	34	7	1.42	+	4.94	0.00109	0.0395
negative regulation of muscle hypertrophy (GO:0014741)	34	7	1.42	+	4.94	0.00109	0.0395
cellular polysaccharide metabolic process (GO:0044264)	74	15	3.08	+	4.87	2.29e-06	0.000202
salivary gland morphogenesis (GO:0007435)	35	7	1.46	+	4.8	0.00127	0.0442
polysaccharide metabolic process (GO:0005976)	75	15	3.12	+	4.8	2.65e-06	0.000227
natural killer cell activation (GO:0030101)	50	10	2.08	+	4.8	0.000122	0.00665
cerebellar cortex morphogenesis (GO:0021696)	46	9	1.92	+	4.7	0.000306	0.0143
striated muscle hypertrophy (GO:0014897)	41	8	1.71	+	4.68	0.000667	0.0265
cerebellum morphogenesis (GO:0021587)	57	11	2.37	+	4.63	7.49e-05	0.00446
cerebellar cortex development (GO:0021695)	68	13	2.83	+	4.59	1.86e-05	0.00135
cyclic nucleotide metabolic process (GO:0009187)	42	8	1.75	+	4.57	0.000766	0.0295
muscle hypertrophy (GO:0014896)	43	8	1.79	+	4.47	0.000877	0.033
hindbrain morphogenesis (GO:0021575)	61	11	2.54	+	4.33	0.000128	0.00684
response to ischemia (GO:0002931)	68	12	2.83	+	4.24	7.66e-05	0.00453
lung epithelium development (GO:0060428)	47	8	1.96	+	4.09	0.00146	0.0494
response to exogenous dsRNA (GO:0043330)	47	8	1.96	+	4.09	0.00146	0.0493
regulation of myoblast differentiation (GO:0045661)	60	10	2.5	+	4	0.000448	0.0193
regulation of cardiac muscle contraction (GO:0055117)	72	12	3	+	4	0.000124	0.00672
exocrine system development (GO:0035272)	54	9	2.25	+	4	0.000856	0.0324
cerebellum development (GO:0021549)	151	25	6.29	+	3.97	3.82e-08	4.71e-06
regulation of heart contraction (GO:0008016)	189	31	7.87	+	3.94	1.11e-09	2e-07
negative regulation of developmental growth (GO:0048640)	129	21	5.37	+	3.91	5.91e-07	5.92e-05
response to electrical stimulus (GO:0051602)	80	13	3.33	+	3.9	8.26e-05	0.00483
mammary gland morphogenesis (GO:0060443)	62	10	2.58	+	3.87	0.000564	0.0229
regulation of striated muscle contraction (GO:0006942)	87	14	3.62	+	3.86	4.89e-05	0.00307
neural crest cell migration (GO:0001755)	56	9	2.33	+	3.86	0.00108	0.0392
metencephalon development (GO:0022037)	163	26	6.79	+	3.83	4e-08	4.89e-06
cellular carbohydrate biosynthetic process (GO:0034637)	57	9	2.37	+	3.79	0.0012	0.0427
nucleoside phosphate catabolic process (GO:1901292)	64	10	2.67	+	3.75	0.000703	0.0277
energy derivation by oxidation of organic compounds (GO:0015980)	192	30	8	+	3.75	5.61e-09	8.72e-07
negative regulation of axonogenesis (GO:0050771)	71	11	2.96	+	3.72	0.000412	0.0182
mammary gland epithelium development (GO:0061180)	71	11	2.96	+	3.72	0.000412	0.0182
heart contraction (GO:0060047)	86	13	3.58	+	3.63	0.000158	0.00821
cardiac muscle contraction (GO:0060048)	74	11	3.08	+	3.57	0.000563	0.0229
regulation of cAMP-mediated signaling (GO:0043949)	68	10	2.83	+	3.53	0.00107	0.0389
positive regulation of phosphatidylinositol 3-kinase signaling (GO:0014068)	75	11	3.12	+	3.52	0.000623	0.0249
positive regulation of JUN kinase activity (GO:0043507)	75	11	3.12	+	3.52	0.000623	0.0249
erythrocyte differentiation (GO:0030218)	96	14	4	+	3.5	0.000126	0.00676
positive regulation of cold-induced thermogenesis (GO:0120162)	97	14	4.04	+	3.46	0.000139	0.0074
regulation of heart rate (GO:0002027)	104	15	4.33	+	3.46	8.16e-05	0.00479
regulation of heart growth (GO:0060420)	84	12	3.5	+	3.43	0.000443	0.0191
regulation of JUN kinase activity (GO:0043506)	91	13	3.79	+	3.43	0.00026	0.0124
heart process (GO:0003015)	99	14	4.12	+	3.39	0.000168	0.00857
organic acid catabolic process (GO:0016054)	225	31	9.37	+	3.31	4.29e-08	5.09e-06
carboxylic acid catabolic process (GO:0046395)	225	31	9.37	+	3.31	4.29e-08	5.05e-06
myeloid cell homeostasis (GO:0002262)	132	18	5.5	+	3.27	3.22e-05	0.00211
cellular lipid catabolic process (GO:0044242)	192	26	8	+	3.25	6.98e-07	6.78e-05
gland morphogenesis (GO:0022612)	134	18	5.58	+	3.22	3.85e-05	0.00248
lipid modification (GO:0030258)	231	31	9.62	+	3.22	7.32e-08	8.37e-06
neural crest cell development (GO:0014032)	82	11	3.42	+	3.22	0.00121	0.0427
nucleobase-containing small molecule biosynthetic process (GO:0034404)	82	11	3.42	+	3.22	0.00121	0.0426
hindbrain development (GO:0030902)	209	28	8.71	+	3.22	3.2e-07	3.35e-05
regulation of blood circulation (GO:1903522)	257	34	10.71	+	3.18	2.36e-08	3.08e-06
erythrocyte homeostasis (GO:0034101)	106	14	4.42	+	3.17	0.000317	0.0147
regulation of peptidyl-serine phosphorylation (GO:0033135)	144	19	6	+	3.17	2.96e-05	0.00199
ovulation cycle (GO:0042698)	114	15	4.75	+	3.16	0.000204	0.0101
cardiac muscle cell differentiation (GO:0055007)	99	13	4.12	+	3.15	0.000539	0.0221
lens development in camera-type eye (GO:0002088)	84	11	3.5	+	3.14	0.00144	0.049
cellular carbohydrate metabolic process (GO:0044262)	161	21	6.71	+	3.13	1.34e-05	0.00101
positive regulation of peptidyl-serine phosphorylation (GO:0033138)	108	14	4.5	+	3.11	0.000376	0.017
regulation of muscle adaptation (GO:0043502)	108	14	4.5	+	3.11	0.000376	0.017
regulation of phosphatidylinositol 3-kinase signaling (GO:0014066)	102	13	4.25	+	3.06	0.000694	0.0275
hormone-mediated signaling pathway (GO:0009755)	118	15	4.92	+	3.05	0.000285	0.0135
cellular response to amino acid stimulus (GO:0071230)	96	12	4	+	3	0.00128	0.0446
regulation of cold-induced thermogenesis (GO:0120161)	145	18	6.04	+	2.98	9.66e-05	0.00549
striated muscle contraction (GO:0006941)	114	14	4.75	+	2.95	0.000614	0.0247
regulation of cellular carbohydrate metabolic process (GO:0010675)	165	20	6.87	+	2.91	5.47e-05	0.00341
signal transduction by protein phosphorylation (GO:0023014)	190	23	7.91	+	2.91	1.59e-05	0.00118
locomotory behavior (GO:0007626)	240	29	10	+	2.9	1.35e-06	0.000126
multicellular organismal signaling (GO:0035637)	116	14	4.83	+	2.9	0.000717	0.0282
regulation of muscle system process (GO:0090257)	258	31	10.75	+	2.88	6.55e-07	6.4e-05
lung development (GO:0030324)	245	29	10.21	+	2.84	1.96e-06	0.000175
fatty acid metabolic process (GO:0006631)	340	40	14.16	+	2.82	2.71e-08	3.48e-06
respiratory tube development (GO:0030323)	248	29	10.33	+	2.81	2.44e-06	0.000211
regulation of glucose metabolic process (GO:0010906)	130	15	5.42	+	2.77	0.000719	0.0281
MAPK cascade (GO:0000165)	176	20	7.33	+	2.73	0.000122	0.00665
muscle system process (GO:0003012)	265	30	11.04	+	2.72	2.98e-06	0.000251
peptidyl-tyrosine phosphorylation (GO:0018108)	151	17	6.29	+	2.7	0.000424	0.0186
cardiac muscle tissue development (GO:0048738)	179	20	7.46	+	2.68	0.000151	0.00788
cardiocyte differentiation (GO:0035051)	126	14	5.25	+	2.67	0.00148	0.0499
response to organophosphorus (GO:0046683)	190	21	7.91	+	2.65	0.00012	0.0066
peptidyl-tyrosine modification (GO:0018212)	154	17	6.42	+	2.65	0.00052	0.0215
small molecule catabolic process (GO:0044282)	336	37	14	+	2.64	6.15e-07	6.12e-05
cardiac ventricle development (GO:0003231)	137	15	5.71	+	2.63	0.00117	0.0418
central nervous system neuron differentiation (GO:0021953)	220	24	9.16	+	2.62	4.87e-05	0.00308
chromatin remodeling (GO:0006338)	147	16	6.12	+	2.61	0.000861	0.0324
mammary gland development (GO:0030879)	193	21	8.04	+	2.61	0.000146	0.00768
neuron migration (GO:0001764)	138	15	5.75	+	2.61	0.00125	0.0439
negative regulation of neuron projection development (GO:0010977)	166	18	6.92	+	2.6	0.000439	0.019
respiratory system development (GO:0060541)	279	30	11.62	+	2.58	1.06e-05	0.000821
response to cAMP (GO:0051591)	149	16	6.21	+	2.58	0.000981	0.0361
response to purine-containing compound (GO:0014074)	224	24	9.33	+	2.57	0.000101	0.00572
striated muscle tissue development (GO:0014706)	327	35	13.62	+	2.57	1.82e-06	0.000165
mesenchymal cell differentiation (GO:0048762)	159	17	6.62	+	2.57	0.000723	0.0282
muscle tissue development (GO:0060537)	347	37	14.45	+	2.56	9.51e-07	9.12e-05
skeletal muscle organ development (GO:0060538)	169	18	7.04	+	2.56	0.000533	0.0219
inner ear development (GO:0048839)	235	25	9.79	+	2.55	7.29e-05	0.00437
negative regulation of neurogenesis (GO:0050768)	160	17	6.67	+	2.55	0.000771	0.0296
muscle organ development (GO:0007517)	277	29	11.54	+	2.51	2.03e-05	0.00146
T cell activation (GO:0042110)	268	28	11.16	+	2.51	2.95e-05	0.00201
regulation of system process (GO:0044057)	627	65	26.12	+	2.49	1.73e-10	4.02e-08
protein autophosphorylation (GO:0046777)	204	21	8.5	+	2.47	0.000389	0.0175
cardiac chamber development (GO:0003205)	187	19	7.79	+	2.44	0.000856	0.0324
regulation of carbohydrate metabolic process (GO:0006109)	197	20	8.21	+	2.44	0.000609	0.0246
positive regulation of MAP kinase activity (GO:0043406)	217	22	9.04	+	2.43	0.000312	0.0146
lipid catabolic process (GO:0016042)	287	29	11.96	+	2.43	3.3e-05	0.00215
protein dephosphorylation (GO:0006470)	198	20	8.25	+	2.42	0.000632	0.0252
morphogenesis of a branching structure (GO:0001763)	208	21	8.66	+	2.42	0.000452	0.0194
negative regulation of cell projection organization (GO:0031345)	210	21	8.75	+	2.4	0.000491	0.0208
ear development (GO:0043583)	262	26	10.91	+	2.38	0.000109	0.00609
muscle structure development (GO:0061061)	504	50	21	+	2.38	1.13e-07	1.23e-05
transmembrane receptor protein tyrosine kinase signaling pathway (GO:0007169)	364	36	15.16	+	2.37	6.75e-06	0.000549
cell-cell junction organization (GO:0045216)	182	18	7.58	+	2.37	0.00144	0.049
generation of precursor metabolites and energy (GO:0006091)	355	35	14.79	+	2.37	9.72e-06	0.000764
negative regulation of growth (GO:0045926)	264	26	11	+	2.36	0.00012	0.00662
homeostasis of number of cells (GO:0048872)	275	27	11.46	+	2.36	0.000145	0.00768
muscle cell differentiation (GO:0042692)	275	27	11.46	+	2.36	0.000145	0.00765
regulation of developmental growth (GO:0048638)	392	38	16.33	+	2.33	5.05e-06	0.000417
heart development (GO:0007507)	611	59	25.45	+	2.32	1.66e-08	2.28e-06
lymphocyte differentiation (GO:0030098)	259	25	10.79	+	2.32	0.000314	0.0146
morphogenesis of a branching epithelium (GO:0061138)	198	19	8.25	+	2.3	0.00133	0.0463
regulation of small molecule metabolic process (GO:0062012)	366	35	15.25	+	2.3	1.55e-05	0.00116
epithelial cell development (GO:0002064)	243	23	10.12	+	2.27	0.000682	0.027
axon guidance (GO:0007411)	233	22	9.71	+	2.27	0.00096	0.0356
neuron projection guidance (GO:0097485)	234	22	9.75	+	2.26	0.000981	0.0362
purine nucleotide metabolic process (GO:0006163)	321	30	13.37	+	2.24	9.25e-05	0.00531
purine ribonucleotide metabolic process (GO:0009150)	300	28	12.5	+	2.24	0.000167	0.00858
striated muscle cell differentiation (GO:0051146)	226	21	9.41	+	2.23	0.00144	0.049
positive regulation of transcription by RNA polymerase II (GO:0045944)	1272	118	52.99	+	2.23	6.04e-15	3.22e-12
regulation of lipid metabolic process (GO:0019216)	358	33	14.91	+	2.21	6.43e-05	0.00395
camera-type eye development (GO:0043010)	384	35	16	+	2.19	4.15e-05	0.00267
eye development (GO:0001654)	429	39	17.87	+	2.18	2.01e-05	0.00146
blood circulation (GO:0008015)	429	39	17.87	+	2.18	2.01e-05	0.00145
brain development (GO:0007420)	925	84	38.53	+	2.18	1.89e-10	4.34e-08
synapse organization (GO:0050808)	309	28	12.87	+	2.18	0.00034	0.0156
visual system development (GO:0150063)	431	39	17.95	+	2.17	2.11e-05	0.0015
in utero embryonic development (GO:0001701)	509	46	21.2	+	2.17	4.45e-06	0.000371
rhythmic process (GO:0048511)	332	30	13.83	+	2.17	0.000191	0.00952
circulatory system process (GO:0003013)	458	41	19.08	+	2.15	1.38e-05	0.00104
sensory system development (GO:0048880)	436	39	18.16	+	2.15	2.43e-05	0.00171
positive regulation of protein serine/threonine kinase activity (GO:0071902)	302	27	12.58	+	2.15	0.000506	0.0211
sensory organ morphogenesis (GO:0090596)	302	27	12.58	+	2.15	0.000506	0.0211
sensory organ development (GO:0007423)	661	59	27.54	+	2.14	1.89e-07	2.03e-05
circulatory system development (GO:0072359)	948	84	39.49	+	2.13	5.53e-10	1.07e-07
ribonucleotide metabolic process (GO:0009259)	316	28	13.16	+	2.13	0.000407	0.0181
protein phosphorylation (GO:0006468)	779	69	32.45	+	2.13	2.82e-08	3.56e-06
second-messenger-mediated signaling (GO:0019932)	328	29	13.66	+	2.12	0.000315	0.0146
dephosphorylation (GO:0016311)	306	27	12.75	+	2.12	0.00056	0.0228
head development (GO:0060322)	976	86	40.66	+	2.12	5.29e-10	1.03e-07
developmental growth (GO:0048589)	466	41	19.41	+	2.11	2.59e-05	0.00179
activation of protein kinase activity (GO:0032147)	274	24	11.41	+	2.1	0.00141	0.0482
wound healing (GO:0042060)	320	28	13.33	+	2.1	0.000461	0.0197
cell junction organization (GO:0034330)	515	45	21.45	+	2.1	9.3e-06	0.000734
enzyme linked receptor protein signaling pathway (GO:0007167)	561	49	23.37	+	2.1	4.49e-06	0.000372
purine-containing compound metabolic process (GO:0072521)	367	32	15.29	+	2.09	0.000232	0.0112
growth (GO:0040007)	473	41	19.7	+	2.08	3.04e-05	0.00203
negative regulation of transcription by RNA polymerase II (GO:0000122)	901	78	37.53	+	2.08	7.94e-09	1.2e-06
positive regulation of kinase activity (GO:0033674)	567	49	23.62	+	2.07	5.22e-06	0.000429
response to drug (GO:0042493)	637	55	26.54	+	2.07	1.5e-06	0.00014
negative regulation of phosphorylation (GO:0042326)	475	41	19.79	+	2.07	3.21e-05	0.00212
nucleoside phosphate metabolic process (GO:0006753)	407	35	16.95	+	2.06	0.000121	0.0066
response to mechanical stimulus (GO:0009612)	314	27	13.08	+	2.06	0.000718	0.0282
nucleotide metabolic process (GO:0009117)	396	34	16.5	+	2.06	0.000159	0.00823
negative regulation of protein phosphorylation (GO:0001933)	431	37	17.95	+	2.06	0.000103	0.00578
regulation of MAPK cascade (GO:0043408)	711	61	29.62	+	2.06	4.74e-07	4.81e-05
ribose phosphate metabolic process (GO:0019693)	327	28	13.62	+	2.06	0.000841	0.0319
cell morphogenesis involved in neuron differentiation (GO:0048667)	447	38	18.62	+	2.04	8.62e-05	0.005
positive regulation of transcription, DNA-templated (GO:0045893)	1566	133	65.23	+	2.04	5.08e-14	2.2e-11
positive regulation of nucleic acid-templated transcription (GO:1903508)	1625	137	67.69	+	2.02	3.11e-14	1.43e-11
positive regulation of RNA biosynthetic process (GO:1902680)	1626	137	67.73	+	2.02	3.19e-14	1.42e-11
neuron projection morphogenesis (GO:0048812)	487	41	20.29	+	2.02	6.35e-05	0.00391
positive regulation of RNA metabolic process (GO:0051254)	1724	145	71.82	+	2.02	5.11e-15	2.82e-12
behavior (GO:0007610)	704	59	29.33	+	2.01	1.82e-06	0.000166
embryo development (GO:0009790)	1206	101	50.24	+	2.01	2.12e-10	4.65e-08
cellular response to organonitrogen compound (GO:0071417)	693	58	28.87	+	2.01	1.66e-06	0.000152
positive regulation of protein kinase activity (GO:0045860)	490	41	20.41	+	2.01	6.75e-05	0.00412
organophosphate metabolic process (GO:0019637)	790	66	32.91	+	2.01	4.25e-07	4.37e-05
monocarboxylic acid metabolic process (GO:0032787)	528	44	21.99	+	2	4.88e-05	0.00308
plasma membrane bounded cell projection morphogenesis (GO:0120039)	492	41	20.5	+	2	7.06e-05	0.00427
phosphate-containing compound metabolic process (GO:0006796)	1888	157	78.65	+	2	7.89e-16	4.68e-13
cellular response to organic cyclic compound (GO:0071407)	639	53	26.62	+	1.99	6.83e-06	0.000553
phospholipid metabolic process (GO:0006644)	338	28	14.08	+	1.99	0.00106	0.0389
cellular response to nitrogen compound (GO:1901699)	762	63	31.74	+	1.98	1.12e-06	0.000107
oxidation-reduction process (GO:0055114)	956	79	39.82	+	1.98	3.48e-08	4.32e-06
cell projection morphogenesis (GO:0048858)	497	41	20.7	+	1.98	8.03e-05	0.00473
positive regulation of cell migration (GO:0030335)	570	47	23.74	+	1.98	2.46e-05	0.00173
actin filament-based process (GO:0030029)	571	47	23.79	+	1.98	2.53e-05	0.00176
epithelial cell differentiation (GO:0030855)	559	46	23.29	+	1.98	3.25e-05	0.00212
phosphorus metabolic process (GO:0006793)	1909	157	79.52	+	1.97	1.86e-15	1.06e-12
regulation of protein phosphorylation (GO:0001932)	1461	120	60.86	+	1.97	8.98e-12	2.82e-09
regulation of protein serine/threonine kinase activity (GO:0071900)	463	38	19.29	+	1.97	0.000181	0.00913
morphogenesis of an epithelium (GO:0002009)	524	43	21.83	+	1.97	7.27e-05	0.00438
negative regulation of phosphorus metabolic process (GO:0010563)	585	48	24.37	+	1.97	2.96e-05	0.00201
negative regulation of phosphate metabolic process (GO:0045936)	585	48	24.37	+	1.97	2.96e-05	0.002
axonogenesis (GO:0007409)	354	29	14.75	+	1.97	0.00134	0.0463
positive regulation of MAPK cascade (GO:0043410)	526	43	21.91	+	1.96	7.54e-05	0.00447
positive regulation of GTPase activity (GO:0043547)	356	29	14.83	+	1.96	0.00137	0.0473
central nervous system development (GO:0007417)	1179	96	49.11	+	1.95	2.38e-09	4.01e-07
response to decreased oxygen levels (GO:0036293)	430	35	17.91	+	1.95	0.000428	0.0187
positive regulation of transferase activity (GO:0051347)	639	52	26.62	+	1.95	1.71e-05	0.00125
epithelial tube morphogenesis (GO:0060562)	370	30	15.41	+	1.95	0.00108	0.0393
cellular component morphogenesis (GO:0032989)	617	50	25.7	+	1.95	2.06e-05	0.00147
regulation of GTPase activity (GO:0043087)	420	34	17.5	+	1.94	0.000582	0.0235
positive regulation of protein phosphorylation (GO:0001934)	1018	82	42.41	+	1.93	5.51e-08	6.4e-06
tissue morphogenesis (GO:0048729)	634	51	26.41	+	1.93	2.48e-05	0.00173
regulation of phosphorylation (GO:0042325)	1606	129	66.9	+	1.93	4.77e-12	1.53e-09
cell population proliferation (GO:0008283)	548	44	22.83	+	1.93	0.000104	0.00586
response to hypoxia (GO:0001666)	412	33	17.16	+	1.92	0.000813	0.0309
urogenital system development (GO:0001655)	401	32	16.7	+	1.92	0.00109	0.0393
positive regulation of nucleobase-containing compound metabolic process (GO:0045935)	1893	151	78.86	+	1.91	9.94e-14	4.19e-11
neuron projection development (GO:0031175)	728	58	30.33	+	1.91	7.07e-06	0.000569
positive regulation of phosphorylation (GO:0042327)	1092	87	45.49	+	1.91	4e-08	4.85e-06
tissue development (GO:0009888)	1771	141	73.77	+	1.91	7.52e-13	2.8e-10
embryonic organ development (GO:0048568)	515	41	21.45	+	1.91	0.000168	0.00858
regulation of kinase activity (GO:0043549)	855	68	35.62	+	1.91	1.2e-06	0.000113
positive regulation of phosphorus metabolic process (GO:0010562)	1172	93	48.82	+	1.9	1.32e-08	1.92e-06
positive regulation of phosphate metabolic process (GO:0045937)	1172	93	48.82	+	1.9	1.32e-08	1.9e-06
modulation of chemical synaptic transmission (GO:0050804)	530	42	22.08	+	1.9	0.000195	0.00972
animal organ morphogenesis (GO:0009887)	1048	83	43.66	+	1.9	8.58e-08	9.68e-06
regulation of trans-synaptic signaling (GO:0099177)	531	42	22.12	+	1.9	0.000198	0.00982
hemopoiesis (GO:0030097)	645	51	26.87	+	1.9	3.11e-05	0.00207
positive regulation of cell motility (GO:2000147)	595	47	24.79	+	1.9	8.34e-05	0.00486
tube morphogenesis (GO:0035239)	697	55	29.03	+	1.89	1.67e-05	0.00124
phosphorylation (GO:0016310)	1128	89	46.99	+	1.89	4.18e-08	5.04e-06
regulation of phosphate metabolic process (GO:0019220)	1800	142	74.98	+	1.89	1.13e-12	3.93e-10
regulation of phosphorus metabolic process (GO:0051174)	1801	142	75.02	+	1.89	1.15e-12	3.94e-10
organophosphate biosynthetic process (GO:0090407)	407	32	16.95	+	1.89	0.00119	0.0424
response to oxygen levels (GO:0070482)	471	37	19.62	+	1.89	0.000501	0.0211
positive regulation of cellular component movement (GO:0051272)	612	48	25.49	+	1.88	6.99e-05	0.00426
cell part morphogenesis (GO:0032990)	524	41	21.83	+	1.88	0.000278	0.0132
positive regulation of macromolecule biosynthetic process (GO:0010557)	1867	146	77.77	+	1.88	1.06e-12	3.77e-10
regulation of protein kinase activity (GO:0045859)	743	58	30.95	+	1.87	1.3e-05	0.000995
generation of neurons (GO:0048699)	1387	108	57.78	+	1.87	1.85e-09	3.19e-07
negative regulation of transcription, DNA-templated (GO:0045892)	1246	97	51.9	+	1.87	1.46e-08	2.05e-06
neuron differentiation (GO:0030182)	1119	87	46.61	+	1.87	9.03e-08	1e-05
cellular lipid metabolic process (GO:0044255)	888	69	36.99	+	1.87	2.71e-06	0.000231
regulation of protein modification process (GO:0031399)	1867	145	77.77	+	1.86	1.78e-12	5.93e-10
positive regulation of protein modification process (GO:0031401)	1250	97	52.07	+	1.86	1.58e-08	2.18e-06
positive regulation of biosynthetic process (GO:0009891)	2025	157	84.36	+	1.86	2.25e-13	9.24e-11
animal organ development (GO:0048513)	3535	274	147.26	+	1.86	1.65e-24	6.59e-21
negative regulation of nucleic acid-templated transcription (GO:1903507)	1279	99	53.28	+	1.86	1.42e-08	2.02e-06
negative regulation of protein modification process (GO:0031400)	621	48	25.87	+	1.86	0.000117	0.00648
negative regulation of RNA biosynthetic process (GO:1902679)	1281	99	53.36	+	1.86	1.47e-08	2.05e-06
neurogenesis (GO:0022008)	1540	119	64.15	+	1.85	3.94e-10	8.31e-08
positive regulation of cellular biosynthetic process (GO:0031328)	1982	153	82.56	+	1.85	7.56e-13	2.75e-10
actin cytoskeleton organization (GO:0030036)	519	40	21.62	+	1.85	0.000406	0.0181
response to organic cyclic compound (GO:0014070)	1311	101	54.61	+	1.85	1.38e-08	1.97e-06
positive regulation of locomotion (GO:0040017)	611	47	25.45	+	1.85	0.000156	0.00816
response to growth factor (GO:0070848)	574	44	23.91	+	1.84	0.000232	0.0112
cellular response to growth factor stimulus (GO:0071363)	535	41	22.29	+	1.84	0.000346	0.0158
regulation of nervous system development (GO:0051960)	536	41	22.33	+	1.84	0.000492	0.0208
regulation of cell differentiation (GO:0045595)	1596	122	66.48	+	1.84	4.99e-10	9.88e-08
response to abiotic stimulus (GO:0009628)	1390	106	57.9	+	1.83	7.1e-09	1.09e-06
tube development (GO:0035295)	971	74	40.45	+	1.83	2.13e-06	0.00019
regulation of growth (GO:0040008)	683	52	28.45	+	1.83	7.35e-05	0.00439
cellular response to hormone stimulus (GO:0032870)	605	46	25.2	+	1.83	0.000219	0.0108
nervous system development (GO:0007399)	2319	176	96.6	+	1.82	2.73e-14	1.32e-11
cellular response to endogenous stimulus (GO:0071495)	1253	95	52.2	+	1.82	8.24e-08	9.36e-06
negative regulation of developmental process (GO:0051093)	964	73	40.16	+	1.82	2.96e-06	0.00025
immune system development (GO:0002520)	743	56	30.95	+	1.81	4.58e-05	0.00291
nucleobase-containing small molecule metabolic process (GO:0055086)	478	36	19.91	+	1.81	0.00126	0.0441
negative regulation of RNA metabolic process (GO:0051253)	1381	104	57.53	+	1.81	2.07e-08	2.74e-06
hematopoietic or lymphoid organ development (GO:0048534)	707	53	29.45	+	1.8	9.58e-05	0.00546
vasculature development (GO:0001944)	534	40	22.24	+	1.8	0.000725	0.0282
neuron development (GO:0048666)	895	67	37.28	+	1.8	1.02e-05	0.000795
regulation of multicellular organismal process (GO:0051239)	2767	207	115.27	+	1.8	2.86e-16	1.83e-13
negative regulation of cell differentiation (GO:0045596)	696	52	28.99	+	1.79	0.000125	0.00675
negative regulation of biosynthetic process (GO:0009890)	1594	119	66.4	+	1.79	2.55e-09	4.21e-07
epithelium development (GO:0060429)	1085	81	45.2	+	1.79	1.54e-06	0.000142
negative regulation of cellular biosynthetic process (GO:0031327)	1554	116	64.74	+	1.79	3.88e-09	6.16e-07
regulation of transferase activity (GO:0051338)	956	71	39.82	+	1.78	8.77e-06	0.000695
anatomical structure formation involved in morphogenesis (GO:0048646)	931	69	38.78	+	1.78	1.02e-05	0.000797
negative regulation of cellular macromolecule biosynthetic process (GO:2000113)	1444	107	60.15	+	1.78	2.73e-08	3.47e-06
positive regulation of gene expression (GO:0010628)	2337	173	97.35	+	1.78	3.96e-13	1.55e-10
response to nitrogen compound (GO:1901698)	1379	102	57.45	+	1.78	6.64e-08	7.65e-06
negative regulation of multicellular organismal process (GO:0051241)	1086	80	45.24	+	1.77	2.34e-06	0.000204
aromatic compound biosynthetic process (GO:0019438)	722	53	30.08	+	1.76	0.000165	0.0085
positive regulation of cellular metabolic process (GO:0031325)	3375	247	140.59	+	1.76	1.36e-18	1.28e-15
negative regulation of macromolecule biosynthetic process (GO:0010558)	1491	109	62.11	+	1.75	4.28e-08	5.12e-06
negative regulation of nucleobase-containing compound metabolic process (GO:0045934)	1494	109	62.24	+	1.75	4.45e-08	5.2e-06
nucleobase-containing compound biosynthetic process (GO:0034654)	645	47	26.87	+	1.75	0.000496	0.0209
system development (GO:0048731)	4474	325	186.37	+	1.74	2.83e-25	4.54e-21
chordate embryonic development (GO:0043009)	799	58	33.28	+	1.74	0.000114	0.00636
embryonic morphogenesis (GO:0048598)	648	47	26.99	+	1.74	0.000512	0.0213
positive regulation of cell differentiation (GO:0045597)	925	67	38.53	+	1.74	2.93e-05	0.002
positive regulation of nitrogen compound metabolic process (GO:0051173)	3176	230	132.3	+	1.74	1.09e-16	7.3e-14
response to endogenous stimulus (GO:0009719)	1672	121	69.65	+	1.74	1.16e-08	1.71e-06
regulation of anatomical structure size (GO:0090066)	595	43	24.79	+	1.73	0.000933	0.035
positive regulation of metabolic process (GO:0009893)	3820	276	159.13	+	1.73	2.67e-20	4.28e-17
gland development (GO:0048732)	610	44	25.41	+	1.73	0.000766	0.0296
cellular response to oxygen-containing compound (GO:1901701)	1250	90	52.07	+	1.73	1.23e-06	0.000116
reproductive system development (GO:0061458)	556	40	23.16	+	1.73	0.00138	0.0474
organic acid metabolic process (GO:0006082)	933	67	38.87	+	1.72	4.49e-05	0.00287
heterocycle biosynthetic process (GO:0018130)	712	51	29.66	+	1.72	0.000329	0.0152
intracellular signal transduction (GO:0035556)	1397	100	58.19	+	1.72	3.66e-07	3.79e-05
regulation of cell development (GO:0060284)	587	42	24.45	+	1.72	0.00125	0.0441
negative regulation of cellular component organization (GO:0051129)	741	53	30.87	+	1.72	0.000288	0.0136
carboxylic acid metabolic process (GO:0019752)	854	61	35.58	+	1.71	9.48e-05	0.00542
regulation of cellular response to stress (GO:0080135)	645	46	26.87	+	1.71	0.000738	0.0285
positive regulation of macromolecule metabolic process (GO:0010604)	3534	252	147.22	+	1.71	1.28e-17	9.74e-15
embryo development ending in birth or egg hatching (GO:0009792)	815	58	33.95	+	1.71	0.00019	0.0095
lipid metabolic process (GO:0006629)	1114	79	46.41	+	1.7	1.28e-05	0.000987
negative regulation of gene expression (GO:0010629)	1904	135	79.32	+	1.7	4.71e-09	7.4e-07
regulation of intracellular signal transduction (GO:1902531)	1594	113	66.4	+	1.7	1.08e-07	1.19e-05
regulation of transcription by RNA polymerase II (GO:0006357)	2342	166	97.56	+	1.7	4.19e-11	1.03e-08
cell development (GO:0048468)	1784	126	74.32	+	1.7	2.14e-08	2.81e-06
ion transmembrane transport (GO:0034220)	850	60	35.41	+	1.69	0.000181	0.0091
response to organonitrogen compound (GO:0010243)	1291	91	53.78	+	1.69	2.51e-06	0.000216
multicellular organism development (GO:0007275)	4915	346	204.74	+	1.69	7.79e-25	6.24e-21
negative regulation of cell communication (GO:0010648)	1323	93	55.11	+	1.69	2.26e-06	0.0002
negative regulation of signaling (GO:0023057)	1325	93	55.2	+	1.68	2.32e-06	0.000203
regulation of developmental process (GO:0050793)	2509	176	104.52	+	1.68	1.86e-11	5.04e-09
positive regulation of cellular protein metabolic process (GO:0032270)	1618	113	67.4	+	1.68	1.94e-07	2.07e-05
peptidyl-amino acid modification (GO:0018193)	849	59	35.37	+	1.67	0.000257	0.0123
oxoacid metabolic process (GO:0043436)	907	63	37.78	+	1.67	0.00015	0.0079
small molecule metabolic process (GO:0044281)	1570	109	65.4	+	1.67	5.1e-07	5.13e-05
regulation of cell migration (GO:0030334)	952	66	39.66	+	1.66	0.000109	0.00611
regulation of multicellular organismal development (GO:2000026)	1429	99	59.53	+	1.66	1.88e-06	0.000169
cellular response to organic substance (GO:0071310)	2216	153	92.31	+	1.66	1.65e-09	2.88e-07
negative regulation of cellular metabolic process (GO:0031324)	2623	181	109.27	+	1.66	3.15e-11	8.15e-09
response to hormone (GO:0009725)	1074	74	44.74	+	1.65	5.19e-05	0.00325
regulation of cellular component movement (GO:0051270)	1090	75	45.41	+	1.65	4.36e-05	0.00279
anatomical structure development (GO:0048856)	5286	363	220.2	+	1.65	1.44e-24	7.68e-21
cell differentiation (GO:0030154)	3397	233	141.51	+	1.65	2.91e-14	1.37e-11
cell surface receptor signaling pathway (GO:0007166)	1794	123	74.73	+	1.65	1.34e-07	1.45e-05
cellular developmental process (GO:0048869)	3447	236	143.59	+	1.64	2e-14	1e-11
cell morphogenesis (GO:0000902)	746	51	31.08	+	1.64	0.00117	0.0418
anatomical structure morphogenesis (GO:0009653)	2255	154	93.94	+	1.64	3.06e-09	5.01e-07
response to oxygen-containing compound (GO:1901700)	2021	138	84.19	+	1.64	2.4e-08	3.11e-06
homeostatic process (GO:0042592)	1743	119	72.61	+	1.64	3.41e-07	3.55e-05
regulation of cell communication (GO:0010646)	3225	220	134.34	+	1.64	3.2e-13	1.28e-10
organic cyclic compound biosynthetic process (GO:1901362)	837	57	34.87	+	1.63	0.000622	0.025
positive regulation of protein metabolic process (GO:0051247)	1694	115	70.57	+	1.63	6.5e-07	6.39e-05
positive regulation of molecular function (GO:0044093)	1714	116	71.4	+	1.62	7.42e-07	7.16e-05
regulation of signaling (GO:0023051)	3237	219	134.84	+	1.62	7.28e-13	2.78e-10
cell migration (GO:0016477)	860	58	35.83	+	1.62	0.000556	0.0227
negative regulation of nitrogen compound metabolic process (GO:0051172)	2422	163	100.89	+	1.62	2.51e-09	4.19e-07
cell adhesion (GO:0007155)	788	53	32.83	+	1.61	0.00116	0.0415
negative regulation of metabolic process (GO:0009892)	3044	204	126.8	+	1.61	1.72e-11	4.74e-09
regulation of cell motility (GO:2000145)	1006	67	41.91	+	1.6	0.000305	0.0143
regulation of signal transduction (GO:0009966)	2793	186	116.35	+	1.6	2.73e-10	5.9e-08
negative regulation of macromolecule metabolic process (GO:0010605)	2794	186	116.39	+	1.6	2.76e-10	5.89e-08
regulation of anatomical structure morphogenesis (GO:0022603)	962	64	40.07	+	1.6	0.000425	0.0186
chemical homeostasis (GO:0048878)	1203	80	50.11	+	1.6	9.12e-05	0.00525
regulation of cellular protein metabolic process (GO:0032268)	2651	176	110.43	+	1.59	1.5e-09	2.66e-07
positive regulation of catalytic activity (GO:0043085)	1343	89	55.95	+	1.59	3.53e-05	0.00229
plasma membrane bounded cell projection organization (GO:0120036)	1117	74	46.53	+	1.59	0.00018	0.00912
positive regulation of cell population proliferation (GO:0008284)	1027	68	42.78	+	1.59	0.000344	0.0158
developmental process (GO:0032502)	5713	378	237.99	+	1.59	6.53e-23	1.74e-19
regulation of biological quality (GO:0065008)	4007	265	166.92	+	1.59	1.05e-14	5.43e-12
negative regulation of cellular process (GO:0048523)	4852	320	202.12	+	1.58	2.81e-18	2.5e-15
negative regulation of signal transduction (GO:0009968)	1198	79	49.91	+	1.58	0.00012	0.0066
positive regulation of developmental process (GO:0051094)	1419	93	59.11	+	1.57	3.13e-05	0.00207
positive regulation of multicellular organismal process (GO:0051240)	1575	103	65.61	+	1.57	1.29e-05	0.000986
regulation of protein metabolic process (GO:0051246)	2799	183	116.6	+	1.57	1.88e-09	3.21e-07
negative regulation of response to stimulus (GO:0048585)	1586	103	66.07	+	1.56	1.83e-05	0.00134
cellular response to chemical stimulus (GO:0070887)	2803	182	116.76	+	1.56	3.57e-09	5.72e-07
cell projection organization (GO:0030030)	1156	75	48.16	+	1.56	0.000305	0.0143
regulation of nucleic acid-templated transcription (GO:1903506)	3167	204	131.93	+	1.55	4.59e-10	9.43e-08
regulation of RNA biosynthetic process (GO:2001141)	3172	204	132.14	+	1.54	4.81e-10	9.63e-08
positive regulation of intracellular signal transduction (GO:1902533)	997	64	41.53	+	1.54	0.00125	0.0439
regulation of transcription, DNA-templated (GO:0006355)	3118	200	129.89	+	1.54	9.19e-10	1.71e-07
response to organic substance (GO:0010033)	3263	209	135.93	+	1.54	4.07e-10	8.47e-08
regulation of biosynthetic process (GO:0009889)	3904	250	162.63	+	1.54	3.15e-12	1.03e-09
regulation of primary metabolic process (GO:0080090)	5716	366	238.11	+	1.54	1.69e-19	2.25e-16
regulation of RNA metabolic process (GO:0051252)	3438	220	143.22	+	1.54	1.16e-10	2.78e-08
positive regulation of cellular component organization (GO:0051130)	1207	77	50.28	+	1.53	0.000403	0.018
positive regulation of biological process (GO:0048518)	6198	395	258.19	+	1.53	3.12e-21	6.25e-18
regulation of cellular metabolic process (GO:0031323)	5917	377	246.48	+	1.53	6.89e-20	1e-16
response to lipid (GO:0033993)	1209	77	50.36	+	1.53	0.000409	0.0181
negative regulation of biological process (GO:0048519)	5297	337	220.66	+	1.53	5.08e-17	3.54e-14
cellular catabolic process (GO:0044248)	1542	98	64.24	+	1.53	6.1e-05	0.00377
locomotion (GO:0040011)	1196	76	49.82	+	1.53	0.000502	0.021
regulation of cellular biosynthetic process (GO:0031326)	3826	243	159.38	+	1.52	1.45e-11	4.22e-09
regulation of locomotion (GO:0040012)	1055	67	43.95	+	1.52	0.000996	0.0366
positive regulation of cellular process (GO:0048522)	5738	364	239.03	+	1.52	1.09e-18	1.09e-15
regulation of cell population proliferation (GO:0042127)	1737	110	72.36	+	1.52	2.31e-05	0.00164
cellular protein modification process (GO:0006464)	2553	161	106.35	+	1.51	2.06e-07	2.19e-05
protein modification process (GO:0036211)	2553	161	106.35	+	1.51	2.06e-07	2.17e-05
regulation of nitrogen compound metabolic process (GO:0051171)	5556	346	231.45	+	1.49	3e-16	1.85e-13
regulation of molecular function (GO:0065009)	2922	181	121.72	+	1.49	8.9e-08	9.97e-06
regulation of macromolecule metabolic process (GO:0060255)	6088	377	253.61	+	1.49	8.62e-18	7.27e-15
regulation of nucleobase-containing compound metabolic process (GO:0019219)	3685	228	153.51	+	1.49	8.85e-10	1.67e-07
regulation of localization (GO:0032879)	2945	182	122.68	+	1.48	9.72e-08	1.07e-05
regulation of metabolic process (GO:0019222)	6552	404	272.94	+	1.48	2.97e-19	3.66e-16
regulation of macromolecule biosynthetic process (GO:0010556)	3654	224	152.21	+	1.47	3.11e-09	5.04e-07
macromolecule modification (GO:0043412)	2743	168	114.27	+	1.47	6.21e-07	6.14e-05
regulation of cellular macromolecule biosynthetic process (GO:2000112)	3569	218	148.67	+	1.47	8.66e-09	1.28e-06
regulation of gene expression (GO:0010468)	4470	273	186.21	+	1.47	2.71e-11	7.12e-09
regulation of response to stress (GO:0080134)	1246	76	51.9	+	1.46	0.00141	0.0481
regulation of response to stimulus (GO:0048583)	3773	228	157.17	+	1.45	8.2e-09	1.23e-06
regulation of catalytic activity (GO:0050790)	2232	134	92.98	+	1.44	3.03e-05	0.00203
movement of cell or subcellular component (GO:0006928)	1417	85	59.03	+	1.44	0.0013	0.0452
catabolic process (GO:0009056)	1802	108	75.07	+	1.44	0.000238	0.0115
positive regulation of signal transduction (GO:0009967)	1527	91	63.61	+	1.43	0.000957	0.0356
positive regulation of cell communication (GO:0010647)	1736	103	72.32	+	1.42	0.000486	0.0206
positive regulation of signaling (GO:0023056)	1742	102	72.57	+	1.41	0.000786	0.0301
regulation of transport (GO:0051049)	1966	114	81.9	+	1.39	0.000514	0.0213
regulation of cellular component organization (GO:0051128)	2435	138	101.43	+	1.36	0.00033	0.0152
response to external stimulus (GO:0009605)	2548	144	106.14	+	1.36	0.000237	0.0114
cellular metabolic process (GO:0044237)	6893	384	287.14	+	1.34	4.02e-11	1.01e-08
cellular component organization (GO:0016043)	5159	283	214.91	+	1.32	4.32e-07	4.41e-05
organonitrogen compound metabolic process (GO:1901564)	4859	266	202.41	+	1.31	1.61e-06	0.000149
multicellular organismal process (GO:0032501)	7487	407	311.89	+	1.3	1.6e-10	3.77e-08
primary metabolic process (GO:0044238)	6804	368	283.43	+	1.3	7.39e-09	1.13e-06
organic substance metabolic process (GO:0071704)	7304	395	304.26	+	1.3	9.9e-10	1.82e-07
cellular macromolecule metabolic process (GO:0044260)	4362	235	181.71	+	1.29	2.86e-05	0.00197
metabolic process (GO:0008152)	7856	423	327.26	+	1.29	1.94e-10	4.38e-08
cellular protein metabolic process (GO:0044267)	3289	177	137.01	+	1.29	0.000477	0.0203
response to stress (GO:0006950)	3335	179	138.93	+	1.29	0.000514	0.0213
cellular component organization or biogenesis (GO:0071840)	5382	287	224.2	+	1.28	4.38e-06	0.000367
localization (GO:0051179)	4958	256	206.54	+	1.24	0.000176	0.00894
nitrogen compound metabolic process (GO:0006807)	6266	322	261.02	+	1.23	1.7e-05	0.00125
regulation of cellular process (GO:0050794)	11578	583	482.31	+	1.21	3.33e-11	8.46e-09
regulation of biological process (GO:0050789)	12029	602	501.09	+	1.2	2.18e-11	5.82e-09
biological regulation (GO:0065007)	12713	630	529.59	+	1.19	1.39e-11	4.11e-09
response to stimulus (GO:0050896)	8708	431	362.75	+	1.19	6.7e-06	0.000548
cellular response to stimulus (GO:0051716)	7079	350	294.89	+	1.19	0.000168	0.0086
cellular process (GO:0009987)	15509	728	646.06	+	1.13	8.23e-10	1.57e-07
biological_process (GO:0008150)	18114	826	754.58	+	1.09	1.16e-11	3.58e-09
nervous system process (GO:0050877)	2200	61	91.65	-	0.67	0.000548	0.0224
immune response (GO:0006955)	1247	28	51.95	-	0.54	0.000386	0.0174
Unclassified (UNCLASSIFIED)	3563	77	148.42	-	0.52	1.16e-11	3.52e-09
G protein-coupled receptor signaling pathway (GO:0007186)	2088	37	86.98	-	0.43	1.05e-09	1.91e-07
sensory perception (GO:0007600)	1721	27	71.69	-	0.38	1.59e-09	2.8e-07
peptide biosynthetic process (GO:0043043)	498	7	20.75	-	0.34	0.00114	0.0411
detection of stimulus (GO:0051606)	1427	7	59.44	-	0.12	9.81e-18	7.85e-15
sensory perception of smell (GO:0007608)	1230	4	51.24	-	0.08	2.49e-17	1.81e-14
sensory perception of chemical stimulus (GO:0007606)	1315	4	54.78	-	0.07	6.82e-19	7.28e-16
detection of stimulus involved in sensory perception (GO:0050906)	1324	4	55.15	-	0.07	4.58e-19	5.24e-16
detection of chemical stimulus (GO:0009593)	1275	2	53.11	-	0.04	1.47e-20	2.61e-17
detection of chemical stimulus involved in sensory perception of smell (GO:0050911)	1184	0	49.32	-	< 0.01	5.53e-22	1.26e-18
detection of chemical stimulus involved in sensory perception (GO:0050907)	1241	0	51.7	-	< 0.01	4.38e-23	1.4e-19
