# Supplementary material for: Acetazolamide Improves Right Ventricular Function and Metabolic Gene Dysregulation in Experimental Pulmonary Arterial Hypertension
Source: Front Cardiovasc Med. 2021 Jun 17;8:662870. doi: 10.3389/fcvm.2021.662870 (PMC8247952; doi:10.3389/fcvm.2021.662870)
Supplement: Supplementary file 2 [file Data_Sheet_2.XLSX]

## Sheet: PANTHER_ForFoti_OnlyPositiveFC
Analysis Type:	PANTHER Overrepresentation Test (Released 20200728)
Annotation Version and Release Date:	GO Ontology database DOI: 10.5281/zenodo.4081749 Released 2020-10-09
Analyzed List:	OnlySignificantGenes_OnlyPositiveFC.txt (Rattus norvegicus)
Reference List:	Rattus norvegicus (all genes in database)
Test Type:	FISHER
Correction:	FDR
GO biological process complete	Rattus norvegicus - REFLIST (21677)	OnlySignificantGenes_OnlyPositiveFC.txt (1121)	OnlySignificantGenes_OnlyPositiveFC.txt (expected)	OnlySignificantGenes_OnlyPositiveFC.txt (over/under)	OnlySignificantGenes_OnlyPositiveFC.txt (fold Enrichment)	OnlySignificantGenes_OnlyPositiveFC.txt (raw P-value)	OnlySignificantGenes_OnlyPositiveFC.txt (FDR)
chronic inflammatory response to antigenic stimulus (GO:0002439)	5	4	0.26	+	15.47	0.0006	0.0225
positive regulation of type IIa hypersensitivity (GO:0001798)	5	4	0.26	+	15.47	0.0006	0.0225
regulation of type IIa hypersensitivity (GO:0001796)	5	4	0.26	+	15.47	0.0006	0.0224
B cell chemotaxis (GO:0035754)	5	4	0.26	+	15.47	0.0006	0.0224
positive regulation of type II hypersensitivity (GO:0002894)	5	4	0.26	+	15.47	0.0006	0.0223
regulation of type II hypersensitivity (GO:0002892)	5	4	0.26	+	15.47	0.0006	0.0223
synapse pruning (GO:0098883)	7	5	0.36	+	13.81	0.000169	0.00777
positive regulation of antigen processing and presentation (GO:0002579)	10	6	0.52	+	11.6	7.29e-05	0.00391
response to molecule of fungal origin (GO:0002238)	7	4	0.36	+	11.05	0.00145	0.0459
multi-organism membrane organization (GO:0044803)	7	4	0.36	+	11.05	0.00145	0.0458
regulation of male germ cell proliferation (GO:2000254)	7	4	0.36	+	11.05	0.00145	0.0457
regulation of germ cell proliferation (GO:1905936)	7	4	0.36	+	11.05	0.00145	0.0456
cell junction disassembly (GO:0150146)	9	5	0.47	+	10.74	0.000393	0.0159
positive regulation of hypersensitivity (GO:0002885)	9	5	0.47	+	10.74	0.000393	0.0159
regulation of hypersensitivity (GO:0002883)	13	6	0.67	+	8.92	0.000218	0.00968
positive regulation of acute inflammatory response to antigenic stimulus (GO:0002866)	11	5	0.57	+	8.79	0.00079	0.0276
regulation of antigen processing and presentation (GO:0002577)	20	9	1.03	+	8.7	6.67e-06	0.000537
antigen processing and presentation of exogenous peptide antigen via MHC class II (GO:0019886)	16	7	0.83	+	8.46	8.35e-05	0.00433
respiratory burst (GO:0045730)	14	6	0.72	+	8.29	0.000298	0.0126
antigen processing and presentation of peptide antigen via MHC class II (GO:0002495)	19	8	0.98	+	8.14	3.2e-05	0.00196
amyloid fibril formation (GO:1990000)	12	5	0.62	+	8.06	0.00107	0.0358
antigen processing and presentation of peptide or polysaccharide antigen via MHC class II (GO:0002504)	22	9	1.14	+	7.91	1.23e-05	0.000887
negative regulation of myeloid cell apoptotic process (GO:0033033)	20	8	1.03	+	7.73	4.29e-05	0.00255
antigen processing and presentation of exogenous peptide antigen (GO:0002478)	30	12	1.55	+	7.73	5.29e-07	6.18e-05
negative regulation of humoral immune response (GO:0002921)	15	6	0.78	+	7.73	0.0004	0.0161
interleukin-6 production (GO:0032635)	13	5	0.67	+	7.44	0.00143	0.0453
positive regulation of T cell receptor signaling pathway (GO:0050862)	13	5	0.67	+	7.44	0.00143	0.0452
vesicle targeting, to, from or within Golgi (GO:0048199)	16	6	0.83	+	7.25	0.000527	0.0202
positive regulation of inflammatory response to antigenic stimulus (GO:0002863)	16	6	0.83	+	7.25	0.000527	0.0202
regulation of acute inflammatory response to antigenic stimulus (GO:0002864)	20	7	1.03	+	6.77	0.000254	0.011
positive regulation of superoxide anion generation (GO:0032930)	24	8	1.24	+	6.45	0.000122	0.00602
interleukin-1 production (GO:0032612)	18	6	0.93	+	6.45	0.000874	0.0302
antigen processing and presentation of exogenous antigen (GO:0019884)	36	12	1.86	+	6.45	2.53e-06	0.000232
positive regulation of T cell cytokine production (GO:0002726)	21	7	1.09	+	6.45	0.000325	0.0134
positive regulation of neutrophil migration (GO:1902624)	37	12	1.91	+	6.27	3.21e-06	0.000285
regulation of superoxide anion generation (GO:0032928)	28	9	1.45	+	6.22	5.81e-05	0.00327
positive regulation of neutrophil chemotaxis (GO:0090023)	28	9	1.45	+	6.22	5.81e-05	0.00325
response to selenium ion (GO:0010269)	22	7	1.14	+	6.15	0.00041	0.0165
antigen processing and presentation of peptide antigen (GO:0048002)	66	21	3.41	+	6.15	9.5e-10	2.67e-07
regulation of complement activation (GO:0030449)	19	6	0.98	+	6.11	0.0011	0.0366
regulation of neutrophil migration (GO:1902622)	48	15	2.48	+	6.04	2.86e-07	3.69e-05
positive regulation of granulocyte chemotaxis (GO:0071624)	29	9	1.5	+	6	7.28e-05	0.00392
metallo-sulfur cluster assembly (GO:0031163)	23	7	1.19	+	5.89	0.000513	0.0199
iron-sulfur cluster assembly (GO:0016226)	23	7	1.19	+	5.89	0.000513	0.0198
mature B cell differentiation (GO:0002335)	27	8	1.4	+	5.73	0.000239	0.0104
regulation of neutrophil chemotaxis (GO:0090022)	34	10	1.76	+	5.69	4.27e-05	0.00255
prostaglandin biosynthetic process (GO:0001516)	24	7	1.24	+	5.64	0.000634	0.0231
prostanoid biosynthetic process (GO:0046457)	24	7	1.24	+	5.64	0.000634	0.0231
cytokine production involved in immune response (GO:0002367)	31	9	1.6	+	5.61	0.000112	0.00563
lymphocyte chemotaxis (GO:0048247)	38	11	1.97	+	5.6	2.01e-05	0.00135
regulation of inflammatory response to antigenic stimulus (GO:0002861)	35	10	1.81	+	5.52	5.24e-05	0.00296
regulation of T cell receptor signaling pathway (GO:0050856)	43	12	2.22	+	5.4	1.16e-05	0.000845
regulation of superoxide metabolic process (GO:0090322)	34	9	1.76	+	5.12	0.000202	0.00904
superoxide metabolic process (GO:0006801)	35	9	1.81	+	4.97	0.000243	0.0106
antigen processing and presentation of peptide antigen via MHC class I (GO:0002474)	47	12	2.43	+	4.94	2.47e-05	0.00159
cell redox homeostasis (GO:0045454)	47	12	2.43	+	4.94	2.47e-05	0.00158
positive regulation of interleukin-1 beta production (GO:0032731)	51	13	2.64	+	4.93	1.16e-05	0.000848
antigen processing and presentation of peptide antigen via MHC class Ib (GO:0002428)	32	8	1.65	+	4.83	0.000628	0.023
regulation of macrophage migration (GO:1905521)	45	11	2.33	+	4.73	7.5e-05	0.00395
regulation of T cell cytokine production (GO:0002724)	33	8	1.71	+	4.69	0.000747	0.0264
epiboly involved in wound healing (GO:0090505)	29	7	1.5	+	4.67	0.00163	0.0497
wound healing, spreading of cells (GO:0044319)	29	7	1.5	+	4.67	0.00163	0.0496
regulation of interleukin-1 beta production (GO:0032651)	80	19	4.14	+	4.59	3.03e-07	3.85e-05
antigen processing and presentation (GO:0019882)	102	24	5.27	+	4.55	1.01e-08	2.05e-06
positive regulation of acute inflammatory response (GO:0002675)	34	8	1.76	+	4.55	0.000884	0.0304
regulation of macrophage chemotaxis (GO:0010758)	34	8	1.76	+	4.55	0.000884	0.0303
regulation of humoral immune response (GO:0002920)	43	10	2.22	+	4.5	0.000224	0.0099
T cell proliferation (GO:0042098)	43	10	2.22	+	4.5	0.000224	0.00987
regulation of antigen receptor-mediated signaling pathway (GO:0050854)	61	14	3.15	+	4.44	1.5e-05	0.00103
prostaglandin metabolic process (GO:0006693)	48	11	2.48	+	4.43	0.000123	0.00605
prostanoid metabolic process (GO:0006692)	48	11	2.48	+	4.43	0.000123	0.00603
antigen processing and presentation via MHC class Ib (GO:0002475)	35	8	1.81	+	4.42	0.00104	0.0349
dendritic cell differentiation (GO:0097028)	40	9	2.07	+	4.35	0.000565	0.0214
positive regulation of interleukin-1 production (GO:0032732)	58	13	3	+	4.33	3.73e-05	0.00225
regulation of myeloid cell apoptotic process (GO:0033032)	36	8	1.86	+	4.3	0.00122	0.0399
positive regulation of interleukin-12 production (GO:0032735)	41	9	2.12	+	4.24	0.000659	0.0238
regulation of interleukin-1 production (GO:0032652)	96	21	4.96	+	4.23	2.41e-07	3.29e-05
positive regulation of lamellipodium organization (GO:1902745)	37	8	1.91	+	4.18	0.00142	0.0454
antigen processing and presentation of endogenous peptide antigen (GO:0002483)	37	8	1.91	+	4.18	0.00142	0.0453
mononuclear cell migration (GO:0071674)	37	8	1.91	+	4.18	0.00142	0.0452
antigen processing and presentation of endogenous peptide antigen via MHC class I (GO:0019885)	37	8	1.91	+	4.18	0.00142	0.0451
regulation of granulocyte chemotaxis (GO:0071622)	56	12	2.9	+	4.14	0.000107	0.00544
lymphocyte migration (GO:0072676)	61	13	3.15	+	4.12	5.86e-05	0.00327
cellular oxidant detoxification (GO:0098869)	94	20	4.86	+	4.11	6.77e-07	7.43e-05
leukocyte chemotaxis (GO:0030595)	129	27	6.67	+	4.05	1.08e-08	2.13e-06
cellular detoxification (GO:1990748)	106	22	5.48	+	4.01	2.76e-07	3.68e-05
neutrophil chemotaxis (GO:0030593)	73	15	3.78	+	3.97	2.35e-05	0.00152
positive regulation of interleukin-8 production (GO:0032757)	59	12	3.05	+	3.93	0.000164	0.00766
positive regulation of cytokine production involved in immune response (GO:0002720)	59	12	3.05	+	3.93	0.000164	0.00764
granulocyte chemotaxis (GO:0071621)	80	16	4.14	+	3.87	1.7e-05	0.00115
positive regulation of tumor necrosis factor production (GO:0032760)	100	20	5.17	+	3.87	1.57e-06	0.000156
negative regulation of tumor necrosis factor production (GO:0032720)	65	13	3.36	+	3.87	0.000103	0.00525
regulation of acute inflammatory response (GO:0002673)	55	11	2.84	+	3.87	0.000345	0.0142
positive regulation of tumor necrosis factor superfamily cytokine production (GO:1903557)	101	20	5.22	+	3.83	1.79e-06	0.000172
intrinsic apoptotic signaling pathway in response to DNA damage (GO:0008630)	76	15	3.93	+	3.82	3.54e-05	0.00215
negative regulation of tumor necrosis factor superfamily cytokine production (GO:1903556)	66	13	3.41	+	3.81	0.000118	0.00589
response to arsenic-containing substance (GO:0046685)	46	9	2.38	+	3.78	0.00134	0.0434
positive regulation of T cell mediated immunity (GO:0002711)	72	14	3.72	+	3.76	7.36e-05	0.00393
chemokine-mediated signaling pathway (GO:0070098)	67	13	3.46	+	3.75	0.000134	0.00652
regulation of NIK/NF-kappaB signaling (GO:1901222)	93	18	4.81	+	3.74	7.66e-06	0.000607
positive regulation of leukocyte migration (GO:0002687)	155	30	8.02	+	3.74	8.11e-09	1.73e-06
negative regulation of leukocyte apoptotic process (GO:2000107)	57	11	2.95	+	3.73	0.000451	0.0178
macrophage activation (GO:0042116)	52	10	2.69	+	3.72	0.000829	0.0289
detoxification (GO:0098754)	120	23	6.21	+	3.71	5.09e-07	6e-05
regulation of tumor necrosis factor production (GO:0032680)	167	32	8.64	+	3.71	3.21e-09	8.05e-07
inflammatory response to antigenic stimulus (GO:0002437)	47	9	2.43	+	3.7	0.00153	0.0475
regulation of tumor necrosis factor superfamily cytokine production (GO:1903555)	169	32	8.74	+	3.66	4.14e-09	9.9e-07
positive regulation of NIK/NF-kappaB signaling (GO:1901224)	64	12	3.31	+	3.63	0.000317	0.0132
regulation of interleukin-10 production (GO:0032653)	59	11	3.05	+	3.61	0.000582	0.0219
cellular response to toxic substance (GO:0097237)	118	22	6.1	+	3.61	1.34e-06	0.000138
cell chemotaxis (GO:0060326)	194	36	10.03	+	3.59	7.27e-10	2.16e-07
regulation of T cell mediated immunity (GO:0002709)	97	18	5.02	+	3.59	1.27e-05	0.000912
regulation of T cell mediated cytotoxicity (GO:0001914)	54	10	2.79	+	3.58	0.00107	0.0358
actin polymerization or depolymerization (GO:0008154)	60	11	3.1	+	3.55	0.000658	0.0239
regulation of interleukin-12 production (GO:0032655)	61	11	3.15	+	3.49	0.000743	0.0263
cellular response to chemokine (GO:1990869)	78	14	4.03	+	3.47	0.000155	0.00738
response to chemokine (GO:1990868)	78	14	4.03	+	3.47	0.000155	0.00736
regulation of mononuclear cell migration (GO:0071675)	56	10	2.9	+	3.45	0.00136	0.0438
positive regulation of reactive oxygen species metabolic process (GO:2000379)	112	20	5.79	+	3.45	7.08e-06	0.000564
positive regulation of leukocyte chemotaxis (GO:0002690)	101	18	5.22	+	3.45	2.05e-05	0.00137
positive regulation of mitochondrion organization (GO:0010822)	73	13	3.78	+	3.44	0.000283	0.012
intrinsic apoptotic signaling pathway (GO:0097193)	152	27	7.86	+	3.43	2.07e-07	2.9e-05
neutrophil migration (GO:1990266)	85	15	4.4	+	3.41	0.000108	0.00548
response to ischemia (GO:0002931)	68	12	3.52	+	3.41	0.000515	0.0199
negative regulation of peptidyl-tyrosine phosphorylation (GO:0050732)	57	10	2.95	+	3.39	0.00153	0.0475
regulation of mitochondrial membrane permeability (GO:0046902)	57	10	2.95	+	3.39	0.00153	0.0474
regulation of leukocyte chemotaxis (GO:0002688)	126	22	6.52	+	3.38	3.46e-06	0.000304
regulation of leukocyte migration (GO:0002685)	225	39	11.64	+	3.35	8.12e-10	2.36e-07
regulation of calcium-mediated signaling (GO:0050848)	82	14	4.24	+	3.3	0.000246	0.0106
regulation of adaptive immune response based on somatic recombination of immune receptors built from immunoglobulin superfamily domains (GO:0002822)	189	32	9.77	+	3.27	4.28e-08	7.08e-06
regulation of cytokine production involved in immune response (GO:0002718)	89	15	4.6	+	3.26	0.00017	0.00778
regulation of adaptive immune response (GO:0002819)	202	34	10.45	+	3.25	1.86e-08	3.46e-06
positive regulation of adaptive immune response (GO:0002821)	137	23	7.08	+	3.25	3.75e-06	0.000323
response to interferon-gamma (GO:0034341)	143	24	7.4	+	3.25	2.33e-06	0.000216
positive regulation of inflammatory response (GO:0050729)	149	25	7.71	+	3.24	1.45e-06	0.000146
leukocyte migration (GO:0050900)	215	36	11.12	+	3.24	8.04e-09	1.74e-06
myeloid leukocyte activation (GO:0002274)	138	23	7.14	+	3.22	4.17e-06	0.000353
regulation of interleukin-8 production (GO:0032677)	78	13	4.03	+	3.22	0.000496	0.0193
positive regulation of actin filament polymerization (GO:0030838)	84	14	4.34	+	3.22	0.000306	0.0128
granulocyte migration (GO:0097530)	96	16	4.96	+	3.22	0.000117	0.00587
reactive oxygen species metabolic process (GO:0072593)	109	18	5.64	+	3.19	5e-05	0.00288
positive regulation of alpha-beta T cell activation (GO:0046635)	67	11	3.46	+	3.17	0.00146	0.0457
leukocyte proliferation (GO:0070661)	98	16	5.07	+	3.16	0.000145	0.00693
myeloid leukocyte differentiation (GO:0002573)	129	21	6.67	+	3.15	1.48e-05	0.00102
positive regulation of chemokine production (GO:0032722)	68	11	3.52	+	3.13	0.00163	0.0495
protein folding (GO:0006457)	167	27	8.64	+	3.13	1.06e-06	0.000114
regulation of leukocyte apoptotic process (GO:2000106)	99	16	5.12	+	3.13	0.00016	0.00753
regulation of chemokine production (GO:0032642)	93	15	4.81	+	3.12	0.000259	0.0112
inflammatory response (GO:0006954)	448	71	23.17	+	3.06	5.05e-15	5.77e-12
myeloid leukocyte migration (GO:0097529)	120	19	6.21	+	3.06	5.19e-05	0.00295
positive regulation of adaptive immune response based on somatic recombination of immune receptors built from immunoglobulin superfamily domains (GO:0002824)	133	21	6.88	+	3.05	2.22e-05	0.00145
positive regulation of phagocytosis (GO:0050766)	83	13	4.29	+	3.03	0.000833	0.029
response to heat (GO:0009408)	135	21	6.98	+	3.01	2.7e-05	0.00169
regulation of interleukin-6 production (GO:0032675)	155	24	8.02	+	2.99	7.94e-06	0.000623
regulation of tissue remodeling (GO:0034103)	84	13	4.34	+	2.99	0.00092	0.0314
regulation of mitochondrion organization (GO:0010821)	136	21	7.03	+	2.99	2.97e-05	0.00184
positive regulation of protein kinase B signaling (GO:0051897)	111	17	5.74	+	2.96	0.000181	0.00822
positive regulation of neuron apoptotic process (GO:0043525)	85	13	4.4	+	2.96	0.00101	0.0342
lymphocyte proliferation (GO:0046651)	85	13	4.4	+	2.96	0.00101	0.0341
regulation of interferon-gamma production (GO:0032649)	118	18	6.1	+	2.95	0.000123	0.00603
cellular response to hydrogen peroxide (GO:0070301)	99	15	5.12	+	2.93	0.000469	0.0184
mononuclear cell proliferation (GO:0032943)	86	13	4.45	+	2.92	0.00112	0.0369
cell killing (GO:0001906)	106	16	5.48	+	2.92	0.00032	0.0133
positive regulation of interleukin-6 production (GO:0032755)	101	15	5.22	+	2.87	0.000566	0.0214
response to hydrogen peroxide (GO:0042542)	168	24	8.69	+	2.76	2.6e-05	0.00165
regulation of lymphocyte mediated immunity (GO:0002706)	189	27	9.77	+	2.76	8.36e-06	0.000644
negative regulation of immune effector process (GO:0002698)	134	19	6.93	+	2.74	0.00019	0.00855
regulation of reactive oxygen species metabolic process (GO:2000377)	212	30	10.96	+	2.74	3.2e-06	0.000286
regulation of T cell proliferation (GO:0042129)	177	25	9.15	+	2.73	2.12e-05	0.00141
cellular response to interferon-gamma (GO:0071346)	114	16	5.9	+	2.71	0.000654	0.0238
regulation of protein kinase B signaling (GO:0051896)	164	23	8.48	+	2.71	4.91e-05	0.00286
response to interleukin-1 (GO:0070555)	164	23	8.48	+	2.71	4.91e-05	0.00285
positive regulation of lymphocyte mediated immunity (GO:0002708)	136	19	7.03	+	2.7	0.000225	0.00989
regulation of phagocytosis (GO:0050764)	115	16	5.95	+	2.69	0.000712	0.0253
cellular response to interleukin-1 (GO:0071347)	130	18	6.72	+	2.68	0.000359	0.0147
regulation of leukocyte proliferation (GO:0070663)	253	35	13.08	+	2.68	1.25e-06	0.00013
regulation of chemotaxis (GO:0050920)	233	32	12.05	+	2.66	4.14e-06	0.000353
cytokine-mediated signaling pathway (GO:0019221)	299	41	15.46	+	2.65	1.47e-07	2.22e-05
negative regulation of cytokine production (GO:0001818)	270	37	13.96	+	2.65	6.5e-07	7.19e-05
regulation of leukocyte mediated immunity (GO:0002703)	256	35	13.24	+	2.64	1.41e-06	0.000142
regulation of actin filament polymerization (GO:0030833)	176	24	9.1	+	2.64	5.08e-05	0.0029
positive regulation of I-kappaB kinase/NF-kappaB signaling (GO:0043123)	176	24	9.1	+	2.64	5.08e-05	0.00289
positive regulation of chemotaxis (GO:0050921)	154	21	7.96	+	2.64	0.000146	0.00699
positive regulation of angiogenesis (GO:0045766)	169	23	8.74	+	2.63	7.42e-05	0.00395
positive regulation of vasculature development (GO:1904018)	169	23	8.74	+	2.63	7.42e-05	0.00393
regulation of cell killing (GO:0031341)	125	17	6.46	+	2.63	0.000621	0.0228
negative regulation of cell activation (GO:0050866)	214	29	11.07	+	2.62	1.42e-05	0.000992
regulation of mononuclear cell proliferation (GO:0032944)	237	32	12.26	+	2.61	4.89e-06	0.000408
apoptotic signaling pathway (GO:0097190)	267	36	13.81	+	2.61	1.17e-06	0.000124
regulation of actin polymerization or depolymerization (GO:0008064)	193	26	9.98	+	2.61	4.55e-05	0.0027
T cell activation (GO:0042110)	268	36	13.86	+	2.6	1.24e-06	0.00013
lymphocyte activation involved in immune response (GO:0002285)	112	15	5.79	+	2.59	0.00145	0.0456
regulation of G1/S transition of mitotic cell cycle (GO:2000045)	112	15	5.79	+	2.59	0.00145	0.0455
positive regulation of leukocyte mediated immunity (GO:0002705)	157	21	8.12	+	2.59	0.000186	0.00841
response to reactive oxygen species (GO:0000302)	262	35	13.55	+	2.58	1.92e-06	0.00018
regulation of actin filament length (GO:0030832)	195	26	10.08	+	2.58	4.92e-05	0.00284
regulation of lymphocyte differentiation (GO:0045619)	180	24	9.31	+	2.58	0.000102	0.00524
leukocyte activation (GO:0045321)	519	69	26.84	+	2.57	2.21e-11	9.31e-09
regulation of lymphocyte proliferation (GO:0050670)	234	31	12.1	+	2.56	8.82e-06	0.00067
cell activation (GO:0001775)	627	83	32.42	+	2.56	3.16e-13	1.88e-10
positive regulation of mononuclear cell proliferation (GO:0032946)	144	19	7.45	+	2.55	0.000691	0.0247
positive regulation of neuron death (GO:1901216)	130	17	6.72	+	2.53	0.00151	0.0471
blood coagulation (GO:0007596)	130	17	6.72	+	2.53	0.00151	0.047
positive regulation of NF-kappaB transcription factor activity (GO:0051092)	146	19	7.55	+	2.52	0.000737	0.0261
regulation of inflammatory response (GO:0050727)	371	48	19.19	+	2.5	6.18e-08	9.79e-06
positive regulation of cytokine production (GO:0001819)	457	59	23.63	+	2.5	1.65e-09	4.4e-07
positive regulation of leukocyte proliferation (GO:0070665)	155	20	8.02	+	2.5	0.000541	0.0206
response to toxic substance (GO:0009636)	287	37	14.84	+	2.49	1.86e-06	0.000177
positive regulation of ERK1 and ERK2 cascade (GO:0070374)	225	29	11.64	+	2.49	2.53e-05	0.00161
negative regulation of leukocyte activation (GO:0002695)	194	25	10.03	+	2.49	9.67e-05	0.00498
negative regulation of lymphocyte activation (GO:0051250)	163	21	8.43	+	2.49	0.000384	0.0156
negative regulation of protein serine/threonine kinase activity (GO:0071901)	132	17	6.83	+	2.49	0.0016	0.0492
hemostasis (GO:0007599)	132	17	6.83	+	2.49	0.0016	0.0491
response to glucocorticoid (GO:0051384)	289	37	14.95	+	2.48	3.23e-06	0.000286
negative regulation of protein kinase activity (GO:0006469)	227	29	11.74	+	2.47	2.86e-05	0.00178
actin filament organization (GO:0007015)	259	33	13.39	+	2.46	8.29e-06	0.000642
positive regulation of lymphocyte proliferation (GO:0050671)	142	18	7.34	+	2.45	0.00122	0.0399
cytokine production (GO:0001816)	174	22	9	+	2.44	0.000319	0.0133
regulation of extrinsic apoptotic signaling pathway (GO:2001236)	167	21	8.64	+	2.43	0.000467	0.0183
regulation of ERK1 and ERK2 cascade (GO:0070372)	319	40	16.5	+	2.42	1.53e-06	0.000153
positive regulation of T cell activation (GO:0050870)	200	25	10.34	+	2.42	0.000137	0.00663
wound healing (GO:0042060)	320	40	16.55	+	2.42	1.61e-06	0.000159
negative regulation of immune response (GO:0050777)	161	20	8.33	+	2.4	0.000721	0.0256
response to corticosteroid (GO:0031960)	317	39	16.39	+	2.38	2.92e-06	0.000264
regulation of actin cytoskeleton organization (GO:0032956)	366	45	18.93	+	2.38	6.79e-07	7.4e-05
leukocyte differentiation (GO:0002521)	368	45	19.03	+	2.36	7.29e-07	7.89e-05
cellular response to biotic stimulus (GO:0071216)	270	33	13.96	+	2.36	2.07e-05	0.00138
response to wounding (GO:0009611)	467	57	24.15	+	2.36	2.74e-08	4.72e-06
regulation of leukocyte differentiation (GO:1902105)	295	36	15.26	+	2.36	8.38e-06	0.000642
regulation of T cell activation (GO:0050863)	320	39	16.55	+	2.36	3.48e-06	0.000305
response to oxidative stress (GO:0006979)	468	57	24.2	+	2.36	2.82e-08	4.81e-06
positive regulation of apoptotic signaling pathway (GO:2001235)	156	19	8.07	+	2.36	0.00117	0.0385
lymphocyte activation (GO:0046649)	411	50	21.25	+	2.35	1.66e-07	2.49e-05
response to tumor necrosis factor (GO:0034612)	231	28	11.95	+	2.34	0.000111	0.00562
positive regulation of response to external stimulus (GO:0032103)	413	50	21.36	+	2.34	1.85e-07	2.7e-05
negative regulation of kinase activity (GO:0033673)	248	30	12.83	+	2.34	6e-05	0.00334
cellular response to tumor necrosis factor (GO:0071356)	199	24	10.29	+	2.33	0.000432	0.0172
regulation of I-kappaB kinase/NF-kappaB signaling (GO:0043122)	233	28	12.05	+	2.32	0.00012	0.00599
regulation of immune effector process (GO:0002697)	420	50	21.72	+	2.3	3.78e-07	4.7e-05
cellular response to molecule of bacterial origin (GO:0071219)	244	29	12.62	+	2.3	9.98e-05	0.00512
regulation of actin filament-based process (GO:0032970)	413	49	21.36	+	2.29	5.44e-07	6.22e-05
regulation of leukocyte cell-cell adhesion (GO:1903037)	312	37	16.13	+	2.29	1.37e-05	0.00096
negative regulation of immune system process (GO:0002683)	422	50	21.82	+	2.29	4.05e-07	4.88e-05
response to temperature stimulus (GO:0009266)	228	27	11.79	+	2.29	0.00019	0.00857
regulation of apoptotic signaling pathway (GO:2001233)	398	47	20.58	+	2.28	1.09e-06	0.000116
leukocyte activation involved in immune response (GO:0002366)	161	19	8.33	+	2.28	0.00155	0.0478
positive regulation of defense response (GO:0031349)	263	31	13.6	+	2.28	6.21e-05	0.00342
positive regulation of leukocyte cell-cell adhesion (GO:1903039)	221	26	11.43	+	2.27	0.000274	0.0117
regulation of cytokine production (GO:0001817)	714	84	36.92	+	2.27	5.24e-11	2e-08
negative regulation of apoptotic signaling pathway (GO:2001234)	240	28	12.41	+	2.26	0.000167	0.00774
positive regulation of cell migration (GO:0030335)	570	66	29.48	+	2.24	1.19e-08	2.32e-06
regulation of hemopoiesis (GO:1903706)	374	43	19.34	+	2.22	5.25e-06	0.000436
positive regulation of immune effector process (GO:0002699)	262	30	13.55	+	2.21	0.000167	0.00776
positive regulation of cellular component movement (GO:0051272)	612	70	31.65	+	2.21	7.36e-09	1.61e-06
positive regulation of cell motility (GO:2000147)	595	68	30.77	+	2.21	9.24e-09	1.9e-06
regulation of stress-activated MAPK cascade (GO:0032872)	185	21	9.57	+	2.2	0.00164	0.0499
activation of protein kinase activity (GO:0032147)	274	31	14.17	+	2.19	0.000139	0.0067
positive regulation of DNA-binding transcription factor activity (GO:0051091)	258	29	13.34	+	2.17	0.000264	0.0113
positive regulation of cell-cell adhesion (GO:0022409)	268	30	13.86	+	2.16	0.000207	0.00924
positive regulation of immune system process (GO:0002684)	912	102	47.16	+	2.16	5.54e-12	2.77e-09
supramolecular fiber organization (GO:0097435)	492	55	25.44	+	2.16	5.74e-07	6.43e-05
positive regulation of cytoskeleton organization (GO:0051495)	215	24	11.12	+	2.16	0.00125	0.0408
response to decreased oxygen levels (GO:0036293)	430	48	22.24	+	2.16	2.89e-06	0.000263
cellular response to lipopolysaccharide (GO:0071222)	233	26	12.05	+	2.16	0.000677	0.0244
immune effector process (GO:0002252)	529	59	27.36	+	2.16	1.99e-07	2.85e-05
positive regulation of locomotion (GO:0040017)	611	68	31.6	+	2.15	2.43e-08	4.32e-06
regulation of angiogenesis (GO:0045765)	288	32	14.89	+	2.15	0.000133	0.00645
negative regulation of transferase activity (GO:0051348)	280	31	14.48	+	2.14	0.00018	0.00823
response to oxygen levels (GO:0070482)	471	52	24.36	+	2.13	1.64e-06	0.000159
innate immune response (GO:0045087)	616	68	31.86	+	2.13	4.09e-08	6.82e-06
defense response to other organism (GO:0098542)	852	94	44.06	+	2.13	8.46e-11	2.95e-08
myeloid cell differentiation (GO:0030099)	254	28	13.14	+	2.13	0.000421	0.0169
response to virus (GO:0009615)	246	27	12.72	+	2.12	0.000578	0.0218
regulation of calcium ion transport (GO:0051924)	292	32	15.1	+	2.12	0.000219	0.00971
regulation of vasculature development (GO:1901342)	292	32	15.1	+	2.12	0.000219	0.00968
regulation of immune response (GO:0050776)	759	83	39.25	+	2.11	1.61e-09	4.46e-07
response to hypoxia (GO:0001666)	412	45	21.31	+	2.11	9.38e-06	0.000705
defense response (GO:0006952)	1219	133	63.04	+	2.11	1.14e-14	1.14e-11
regulation of cell-cell adhesion (GO:0022407)	431	47	22.29	+	2.11	8.04e-06	0.000628
aging (GO:0007568)	451	49	23.32	+	2.1	4.8e-06	0.000402
positive regulation of intracellular signal transduction (GO:1902533)	997	108	51.56	+	2.09	9.12e-12	4.42e-09
regulation of metal ion transport (GO:0010959)	444	48	22.96	+	2.09	6.77e-06	0.000542
regulation of actin filament organization (GO:0110053)	278	30	14.38	+	2.09	0.000437	0.0173
positive regulation of cell adhesion (GO:0045785)	448	48	23.17	+	2.07	7.82e-06	0.000617
lymphocyte mediated immunity (GO:0002449)	224	24	11.58	+	2.07	0.0016	0.0492
regulation of response to external stimulus (GO:0032101)	900	96	46.54	+	2.06	2.61e-10	8.54e-08
response to lipopolysaccharide (GO:0032496)	442	47	22.86	+	2.06	1.14e-05	0.000841
positive regulation of protein kinase activity (GO:0045860)	490	52	25.34	+	2.05	4.41e-06	0.000372
regulation of protein polymerization (GO:0032271)	236	25	12.2	+	2.05	0.00136	0.0439
immune response (GO:0006955)	1247	132	64.49	+	2.05	1.05e-13	7.31e-11
muscle system process (GO:0003012)	265	28	13.7	+	2.04	0.00089	0.0305
regulation of peptidyl-tyrosine phosphorylation (GO:0050730)	275	29	14.22	+	2.04	0.00069	0.0247
cellular response to oxidative stress (GO:0034599)	276	29	14.27	+	2.03	0.000712	0.0254
regulation of DNA-binding transcription factor activity (GO:0051090)	411	43	21.25	+	2.02	3.98e-05	0.0024
response to other organism (GO:0051707)	1358	142	70.23	+	2.02	3.12e-14	2.63e-11
positive regulation of MAPK cascade (GO:0043410)	526	55	27.2	+	2.02	3.59e-06	0.000312
response to external biotic stimulus (GO:0043207)	1362	142	70.43	+	2.02	3.46e-14	2.77e-11
negative regulation of cell migration (GO:0030336)	288	30	14.89	+	2.01	0.000604	0.0224
regulation of immune system process (GO:0002682)	1373	143	71	+	2.01	2.77e-14	2.46e-11
response to molecule of bacterial origin (GO:0002237)	461	48	23.84	+	2.01	1.64e-05	0.00112
regulation of MAP kinase activity (GO:0043405)	298	31	15.41	+	2.01	0.000684	0.0246
regulation of cell migration (GO:0030334)	952	99	49.23	+	2.01	4.78e-10	1.44e-07
regulation of cell activation (GO:0050865)	683	71	35.32	+	2.01	1.82e-07	2.68e-05
cellular response to cytokine stimulus (GO:0071345)	780	81	40.34	+	2.01	1.96e-08	3.57e-06
positive regulation of protein transport (GO:0051222)	376	39	19.44	+	2.01	0.000123	0.00606
negative regulation of response to external stimulus (GO:0032102)	367	38	18.98	+	2	0.000163	0.00764
response to biotic stimulus (GO:0009607)	1392	144	71.99	+	2	3.88e-14	2.96e-11
regulation of defense response (GO:0031347)	580	60	29.99	+	2	1.67e-06	0.000162
regulation of cell motility (GO:2000145)	1006	104	52.02	+	2	2.14e-10	7.13e-08
response to cytokine (GO:0034097)	919	95	47.52	+	2	1.62e-09	4.41e-07
positive regulation of immune response (GO:0050778)	552	57	28.55	+	2	3.71e-06	0.000321
chemotaxis (GO:0006935)	467	48	24.15	+	1.99	2.85e-05	0.00178
regulation of lymphocyte activation (GO:0051249)	527	54	27.25	+	1.98	9.08e-06	0.000686
regulation of protein kinase activity (GO:0045859)	743	76	38.42	+	1.98	9.78e-08	1.52e-05
negative regulation of cell motility (GO:2000146)	304	31	15.72	+	1.97	0.000783	0.0274
response to mechanical stimulus (GO:0009612)	314	32	16.24	+	1.97	0.000612	0.0225
regulation of cell adhesion (GO:0030155)	736	75	38.06	+	1.97	1.36e-07	2.08e-05
taxis (GO:0042330)	472	48	24.41	+	1.97	3.16e-05	0.00195
actin filament-based process (GO:0030029)	571	58	29.53	+	1.96	5.31e-06	0.000438
regulation of locomotion (GO:0040012)	1055	107	54.56	+	1.96	3.33e-10	1.05e-07
regulation of MAPK cascade (GO:0043408)	711	72	36.77	+	1.96	3.23e-07	4.08e-05
response to steroid hormone (GO:0048545)	446	45	23.06	+	1.95	7.5e-05	0.00396
cellular response to chemical stress (GO:0062197)	328	33	16.96	+	1.95	0.000771	0.027
interspecies interaction between organisms (GO:0044419)	1517	152	78.45	+	1.94	9.3e-14	6.77e-11
regulation of cellular component movement (GO:0051270)	1090	109	56.37	+	1.93	4.18e-10	1.29e-07
regulation of leukocyte activation (GO:0002694)	640	64	33.1	+	1.93	2.12e-06	0.000198
positive regulation of cellular protein localization (GO:1903829)	301	30	15.57	+	1.93	0.00122	0.0399
response to inorganic substance (GO:0010035)	743	74	38.42	+	1.93	3.79e-07	4.67e-05
positive regulation of establishment of protein localization (GO:1904951)	392	39	20.27	+	1.92	0.000266	0.0114
regulation of kinase activity (GO:0043549)	855	85	44.22	+	1.92	5.13e-08	8.38e-06
negative regulation of cellular component movement (GO:0051271)	312	31	16.13	+	1.92	0.00142	0.0455
regulation of protein serine/threonine kinase activity (GO:0071900)	463	46	23.94	+	1.92	6.94e-05	0.00375
positive regulation of protein serine/threonine kinase activity (GO:0071902)	302	30	15.62	+	1.92	0.00126	0.041
regulation of cytoskeleton organization (GO:0051493)	534	53	27.62	+	1.92	2.52e-05	0.00161
regulation of cellular component size (GO:0032535)	425	42	21.98	+	1.91	0.000194	0.00872
adaptive immune response (GO:0002250)	334	33	17.27	+	1.91	0.000876	0.0302
positive regulation of kinase activity (GO:0033674)	567	56	29.32	+	1.91	1.29e-05	0.000922
regulation of protein-containing complex assembly (GO:0043254)	446	44	23.06	+	1.91	0.000121	0.006
actin cytoskeleton organization (GO:0030036)	519	51	26.84	+	1.9	4.62e-05	0.00272
regulation of supramolecular fiber organization (GO:1902903)	378	37	19.55	+	1.89	0.000505	0.0196
hemopoiesis (GO:0030097)	645	63	33.36	+	1.89	5.38e-06	0.000442
negative regulation of locomotion (GO:0040013)	339	33	17.53	+	1.88	0.00101	0.034
response to alcohol (GO:0097305)	411	40	21.25	+	1.88	0.000364	0.0149
regulation of intracellular transport (GO:0032386)	360	35	18.62	+	1.88	0.000869	0.0301
cell death (GO:0008219)	789	76	40.8	+	1.86	1.14e-06	0.000121
positive regulation of protein phosphorylation (GO:0001934)	1018	98	52.64	+	1.86	2.2e-08	3.95e-06
immune system process (GO:0002376)	2117	203	109.48	+	1.85	1.5e-16	2.67e-13
positive regulation of proteolysis (GO:0045862)	366	35	18.93	+	1.85	0.000997	0.0338
immune system development (GO:0002520)	743	71	38.42	+	1.85	2.98e-06	0.000268
negative regulation of cell population proliferation (GO:0008285)	705	67	36.46	+	1.84	6.06e-06	0.000495
regulation of endopeptidase activity (GO:0052548)	455	43	23.53	+	1.83	0.000332	0.0137
positive regulation of programmed cell death (GO:0043068)	604	57	31.24	+	1.82	4.91e-05	0.00287
negative regulation of apoptotic process (GO:0043066)	944	89	48.82	+	1.82	2.82e-07	3.68e-05
regulation of cell growth (GO:0001558)	435	41	22.5	+	1.82	0.000532	0.0203
positive regulation of lymphocyte activation (GO:0051251)	361	34	18.67	+	1.82	0.00144	0.0455
regulation of transferase activity (GO:0051338)	956	90	49.44	+	1.82	2.28e-07	3.14e-05
regulation of anatomical structure size (GO:0090066)	595	56	30.77	+	1.82	4.6e-05	0.00272
positive regulation of cell death (GO:0010942)	680	64	35.17	+	1.82	1.37e-05	0.000964
regulation of peptidase activity (GO:0052547)	479	45	24.77	+	1.82	0.000302	0.0127
positive regulation of transferase activity (GO:0051347)	639	60	33.05	+	1.82	2.61e-05	0.00165
positive regulation of apoptotic process (GO:0043065)	599	56	30.98	+	1.81	6.77e-05	0.00369
regulation of intracellular signal transduction (GO:1902531)	1594	149	82.43	+	1.81	2.12e-11	9.16e-09
hematopoietic or lymphoid organ development (GO:0048534)	707	66	36.56	+	1.81	1.33e-05	0.000939
negative regulation of cell death (GO:0060548)	1082	101	55.95	+	1.81	5.44e-08	8.8e-06
regulation of neuron death (GO:1901214)	386	36	19.96	+	1.8	0.00133	0.043
positive regulation of transport (GO:0051050)	1085	101	56.11	+	1.8	5.82e-08	9.33e-06
positive regulation of cell activation (GO:0050867)	441	41	22.81	+	1.8	0.000611	0.0225
response to metal ion (GO:0010038)	506	47	26.17	+	1.8	0.000294	0.0124
negative regulation of protein phosphorylation (GO:0001933)	431	40	22.29	+	1.79	0.000768	0.027
response to lipid (GO:0033993)	1209	112	62.52	+	1.79	1.31e-08	2.49e-06
negative regulation of programmed cell death (GO:0043069)	964	89	49.85	+	1.79	5.59e-07	6.35e-05
apoptotic process (GO:0006915)	715	66	36.98	+	1.78	2.12e-05	0.0014
programmed cell death (GO:0012501)	748	69	38.68	+	1.78	1.1e-05	0.000814
positive regulation of molecular function (GO:0044093)	1714	158	88.64	+	1.78	1.36e-11	6.23e-09
negative regulation of transport (GO:0051051)	533	49	27.56	+	1.78	0.000284	0.0121
positive regulation of signal transduction (GO:0009967)	1527	140	78.97	+	1.77	3.09e-10	9.89e-08
positive regulation of catalytic activity (GO:0043085)	1343	123	69.45	+	1.77	4.64e-09	1.08e-06
positive regulation of leukocyte activation (GO:0002696)	426	39	22.03	+	1.77	0.00109	0.0362
response to drug (GO:0042493)	637	58	32.94	+	1.76	8.03e-05	0.00422
negative regulation of molecular function (GO:0044092)	1167	106	60.35	+	1.76	1.05e-07	1.62e-05
cell migration (GO:0016477)	860	78	44.47	+	1.75	6.38e-06	0.000516
positive regulation of phosphorylation (GO:0042327)	1092	99	56.47	+	1.75	2.79e-07	3.67e-05
negative regulation of phosphorylation (GO:0042326)	475	43	24.56	+	1.75	0.000898	0.0307
regulation of protein transport (GO:0051223)	652	59	33.72	+	1.75	9.2e-05	0.00476
negative regulation of multicellular organismal process (GO:0051241)	1086	98	56.16	+	1.74	3.8e-07	4.65e-05
regulation of cellular localization (GO:0060341)	910	82	47.06	+	1.74	3.93e-06	0.000336
regulation of programmed cell death (GO:0043067)	1510	136	78.09	+	1.74	1.67e-09	4.38e-07
regulation of cell death (GO:0010941)	1678	151	86.78	+	1.74	1.89e-10	6.45e-08
regulation of apoptotic process (GO:0042981)	1485	133	76.79	+	1.73	3.75e-09	9.1e-07
muscle structure development (GO:0061061)	504	45	26.06	+	1.73	0.00088	0.0303
regulation of protein phosphorylation (GO:0001932)	1461	130	75.55	+	1.72	8.51e-09	1.77e-06
response to stress (GO:0006950)	3335	296	172.47	+	1.72	4.45e-20	1.02e-16
response to hormone (GO:0009725)	1074	95	55.54	+	1.71	1.38e-06	0.000141
response to bacterium (GO:0009617)	873	77	45.15	+	1.71	1.56e-05	0.00107
positive regulation of protein modification process (GO:0031401)	1250	110	64.64	+	1.7	2.61e-07	3.51e-05
regulation of vesicle-mediated transport (GO:0060627)	592	52	30.61	+	1.7	0.000562	0.0213
regulation of proteolysis (GO:0030162)	775	68	40.08	+	1.7	6.19e-05	0.00342
positive regulation of response to stimulus (GO:0048584)	2168	190	112.12	+	1.69	3.84e-12	2.12e-09
regulation of response to stress (GO:0080134)	1246	109	64.44	+	1.69	3.56e-07	4.46e-05
regulation of ion transport (GO:0043269)	768	67	39.72	+	1.69	8.16e-05	0.00426
regulation of establishment of protein localization (GO:0070201)	677	59	35.01	+	1.69	0.000245	0.0106
negative regulation of protein modification process (GO:0031400)	621	54	32.11	+	1.68	0.000537	0.0205
negative regulation of catalytic activity (GO:0043086)	806	70	41.68	+	1.68	6.16e-05	0.00341
response to external stimulus (GO:0009605)	2548	221	131.77	+	1.68	1.15e-13	7.68e-11
regulation of phosphorylation (GO:0042325)	1606	139	83.05	+	1.67	1.28e-08	2.47e-06
positive regulation of cellular protein metabolic process (GO:0032270)	1618	140	83.67	+	1.67	1.04e-08	2.08e-06
regulation of catalytic activity (GO:0050790)	2232	193	115.43	+	1.67	9.76e-12	4.6e-09
negative regulation of cellular component organization (GO:0051129)	741	64	38.32	+	1.67	0.000169	0.00778
localization of cell (GO:0051674)	996	86	51.51	+	1.67	1e-05	0.00075
cell motility (GO:0048870)	996	86	51.51	+	1.67	1e-05	0.000747
regulation of localization (GO:0032879)	2945	254	152.3	+	1.67	1.26e-15	2.01e-12
positive regulation of protein metabolic process (GO:0051247)	1694	146	87.6	+	1.67	5.59e-09	1.28e-06
positive regulation of phosphorus metabolic process (GO:0010562)	1172	101	60.61	+	1.67	1.86e-06	0.000176
positive regulation of phosphate metabolic process (GO:0045937)	1172	101	60.61	+	1.67	1.86e-06	0.000175
cellular response to chemical stimulus (GO:0070887)	2803	241	144.95	+	1.66	1.24e-14	1.17e-11
intracellular signal transduction (GO:0035556)	1397	120	72.24	+	1.66	2.02e-07	2.86e-05
regulation of cell population proliferation (GO:0042127)	1737	149	89.83	+	1.66	5.74e-09	1.29e-06
regulation of peptide transport (GO:0090087)	701	60	36.25	+	1.66	0.000315	0.0132
regulation of molecular function (GO:0065009)	2922	250	151.11	+	1.65	5.94e-15	6.34e-12
positive regulation of signaling (GO:0023056)	1742	149	90.09	+	1.65	6.16e-09	1.37e-06
positive regulation of hydrolase activity (GO:0051345)	703	60	36.35	+	1.65	0.000326	0.0134
positive regulation of cell communication (GO:0010647)	1736	148	89.78	+	1.65	8.27e-09	1.74e-06
regulation of transmembrane transport (GO:0034762)	599	51	30.98	+	1.65	0.00117	0.0385
regulation of protein localization (GO:0032880)	1011	86	52.28	+	1.64	2.12e-05	0.00139
response to abiotic stimulus (GO:0009628)	1390	118	71.88	+	1.64	5.01e-07	5.94e-05
membrane organization (GO:0061024)	734	62	37.96	+	1.63	0.000417	0.0167
cellular response to lipid (GO:0071396)	629	53	32.53	+	1.63	0.00112	0.0369
regulation of transport (GO:0051049)	1966	165	101.67	+	1.62	3.01e-09	7.78e-07
regulation of cellular protein localization (GO:1903827)	596	50	30.82	+	1.62	0.00159	0.049
negative regulation of response to stimulus (GO:0048585)	1586	132	82.02	+	1.61	2.77e-07	3.67e-05
response to oxygen-containing compound (GO:1901700)	2021	168	104.51	+	1.61	4.62e-09	1.09e-06
negative regulation of protein metabolic process (GO:0051248)	1126	93	58.23	+	1.6	2.25e-05	0.00147
response to endogenous stimulus (GO:0009719)	1672	138	86.47	+	1.6	2.14e-07	2.98e-05
regulation of protein modification process (GO:0031399)	1867	154	96.55	+	1.6	3.25e-08	5.48e-06
regulation of signal transduction (GO:0009966)	2793	230	144.44	+	1.59	4.84e-12	2.58e-09
regulation of growth (GO:0040008)	683	56	35.32	+	1.59	0.00131	0.0425
negative regulation of cellular protein metabolic process (GO:0032269)	1077	88	55.7	+	1.58	6.67e-05	0.00365
locomotion (GO:0040011)	1196	97	61.85	+	1.57	3.65e-05	0.00221
regulation of response to stimulus (GO:0048583)	3773	306	195.12	+	1.57	1.62e-15	2.35e-12
regulation of hydrolase activity (GO:0051336)	1234	100	63.81	+	1.57	2.67e-05	0.00168
cellular homeostasis (GO:0019725)	915	74	47.32	+	1.56	0.00038	0.0155
response to organic cyclic compound (GO:0014070)	1311	106	67.8	+	1.56	1.46e-05	0.00101
positive regulation of cell population proliferation (GO:0008284)	1027	83	53.11	+	1.56	0.000149	0.00711
cellular response to oxygen-containing compound (GO:1901701)	1250	101	64.64	+	1.56	2.3e-05	0.00149
regulation of protein metabolic process (GO:0051246)	2799	226	144.75	+	1.56	4.55e-11	1.82e-08
oxidation-reduction process (GO:0055114)	956	77	49.44	+	1.56	0.000286	0.0121
negative regulation of signal transduction (GO:0009968)	1198	96	61.95	+	1.55	5.06e-05	0.0029
regulation of phosphate metabolic process (GO:0019220)	1800	144	93.08	+	1.55	5.36e-07	6.22e-05
regulation of phosphorus metabolic process (GO:0051174)	1801	144	93.14	+	1.55	5.42e-07	6.25e-05
cellular response to organic substance (GO:0071310)	2216	177	114.6	+	1.54	2.45e-08	4.31e-06
regulation of cellular protein metabolic process (GO:0032268)	2651	211	137.09	+	1.54	8.5e-10	2.43e-07
vesicle-mediated transport (GO:0016192)	1237	98	63.97	+	1.53	6.48e-05	0.00355
response to organonitrogen compound (GO:0010243)	1291	102	66.76	+	1.53	5.2e-05	0.00294
regulation of anatomical structure morphogenesis (GO:0022603)	962	76	49.75	+	1.53	0.000524	0.0202
response to organic substance (GO:0010033)	3263	257	168.74	+	1.52	1.64e-11	7.29e-09
positive regulation of multicellular organismal process (GO:0051240)	1575	124	81.45	+	1.52	8.48e-06	0.000647
regulation of organelle organization (GO:0033043)	1184	93	61.23	+	1.52	0.000138	0.00667
regulation of cellular component organization (GO:0051128)	2435	191	125.92	+	1.52	1.74e-08	3.29e-06
response to nitrogen compound (GO:1901698)	1379	108	71.31	+	1.51	4e-05	0.0024
regulation of signaling (GO:0023051)	3237	253	167.4	+	1.51	4.61e-11	1.8e-08
regulation of cell communication (GO:0010646)	3225	252	166.78	+	1.51	5.66e-11	2.06e-08
movement of cell or subcellular component (GO:0006928)	1417	109	73.28	+	1.49	8.2e-05	0.00426
cellular response to stress (GO:0033554)	1580	121	81.71	+	1.48	3.33e-05	0.00203
negative regulation of cell communication (GO:0010648)	1323	101	68.42	+	1.48	0.000182	0.00824
regulation of multicellular organismal process (GO:0051239)	2767	211	143.09	+	1.47	2.56e-08	4.45e-06
negative regulation of signaling (GO:0023057)	1325	101	68.52	+	1.47	0.00023	0.0101
positive regulation of cellular component organization (GO:0051130)	1207	92	62.42	+	1.47	0.000438	0.0173
protein transport (GO:0015031)	1160	87	59.99	+	1.45	0.000936	0.0318
establishment of protein localization (GO:0045184)	1244	93	64.33	+	1.45	0.000678	0.0244
peptide transport (GO:0015833)	1191	89	61.59	+	1.45	0.00107	0.0357
positive regulation of biological process (GO:0048518)	6198	447	320.52	+	1.39	3.09e-15	4.13e-12
regulation of multicellular organismal development (GO:2000026)	1429	103	73.9	+	1.39	0.00115	0.038
negative regulation of cellular process (GO:0048523)	4852	349	250.92	+	1.39	5.42e-11	2.02e-08
negative regulation of biological process (GO:0048519)	5297	380	273.93	+	1.39	5.23e-12	2.7e-09
cell differentiation (GO:0030154)	3397	242	175.67	+	1.38	3.89e-07	4.72e-05
positive regulation of cellular process (GO:0048522)	5738	408	296.73	+	1.37	1.55e-12	8.86e-10
macromolecule localization (GO:0033036)	2256	160	116.67	+	1.37	8.14e-05	0.00426
organic substance transport (GO:0071702)	1836	130	94.95	+	1.37	0.000466	0.0184
cell surface receptor signaling pathway (GO:0007166)	1794	127	92.77	+	1.37	0.000609	0.0225
cellular developmental process (GO:0048869)	3447	244	178.26	+	1.37	5.63e-07	6.35e-05
positive regulation of macromolecule metabolic process (GO:0010604)	3534	249	182.76	+	1.36	5.88e-07	6.54e-05
protein localization (GO:0008104)	1920	135	99.29	+	1.36	0.000493	0.0192
positive regulation of cellular metabolic process (GO:0031325)	3375	237	174.53	+	1.36	1.63e-06	0.000159
positive regulation of metabolic process (GO:0009893)	3820	268	197.55	+	1.36	2.42e-07	3.28e-05
regulation of biological quality (GO:0065008)	4007	280	207.22	+	1.35	1.71e-07	2.54e-05
localization (GO:0051179)	4958	345	256.4	+	1.35	3.11e-09	7.91e-07
positive regulation of nitrogen compound metabolic process (GO:0051173)	3176	219	164.24	+	1.33	1.61e-05	0.0011
transport (GO:0006810)	3611	245	186.74	+	1.31	1.18e-05	0.000858
regulation of developmental process (GO:0050793)	2509	170	129.75	+	1.31	0.000423	0.0169
biosynthetic process (GO:0009058)	2315	156	119.72	+	1.3	0.000952	0.0323
establishment of localization (GO:0051234)	3756	253	194.24	+	1.3	1.34e-05	0.000944
developmental process (GO:0032502)	5713	383	295.44	+	1.3	1.91e-08	3.53e-06
system development (GO:0048731)	4474	299	231.37	+	1.29	2.43e-06	0.000224
organonitrogen compound metabolic process (GO:1901564)	4859	322	251.28	+	1.28	1.62e-06	0.000159
anatomical structure development (GO:0048856)	5286	347	273.36	+	1.27	1.31e-06	0.000135
animal organ development (GO:0048513)	3535	232	182.81	+	1.27	0.000172	0.00785
multicellular organism development (GO:0007275)	4915	321	254.17	+	1.26	6.13e-06	0.000499
cellular component organization (GO:0016043)	5159	333	266.79	+	1.25	1.03e-05	0.000761
protein metabolic process (GO:0019538)	3929	251	203.18	+	1.24	0.000423	0.0169
cellular component organization or biogenesis (GO:0071840)	5382	340	278.32	+	1.22	4.77e-05	0.0028
regulation of macromolecule metabolic process (GO:0060255)	6088	382	314.83	+	1.21	2.12e-05	0.0014
metabolic process (GO:0008152)	7856	491	406.26	+	1.21	4.14e-07	4.94e-05
regulation of metabolic process (GO:0019222)	6552	409	338.83	+	1.21	1.29e-05	0.000921
response to stimulus (GO:0050896)	8708	542	450.32	+	1.2	7.66e-08	1.2e-05
regulation of nitrogen compound metabolic process (GO:0051171)	5556	345	287.32	+	1.2	0.000158	0.00745
regulation of cellular metabolic process (GO:0031323)	5917	365	305.99	+	1.19	0.00016	0.00755
response to chemical (GO:0042221)	5337	327	276	+	1.18	0.000751	0.0264
cellular metabolic process (GO:0044237)	6893	421	356.46	+	1.18	7.08e-05	0.00382
regulation of primary metabolic process (GO:0080090)	5716	346	295.6	+	1.17	0.00111	0.0368
organic substance metabolic process (GO:0071704)	7304	441	377.72	+	1.17	0.000118	0.00587
regulation of biological process (GO:0050789)	12029	709	622.07	+	1.14	2.94e-07	3.77e-05
biological regulation (GO:0065007)	12713	745	657.44	+	1.13	1.89e-07	2.72e-05
regulation of cellular process (GO:0050794)	11578	675	598.74	+	1.13	8.24e-06	0.000641
cellular process (GO:0009987)	15509	891	802.03	+	1.11	3.37e-09	8.31e-07
biological_process (GO:0008150)	18114	1023	936.74	+	1.09	2.82e-13	1.73e-10
system process (GO:0003008)	2766	99	143.04	-	0.69	6.81e-05	0.0037
Unclassified (UNCLASSIFIED)	3563	98	184.26	-	0.53	2.82e-13	1.8e-10
nervous system process (GO:0050877)	2200	51	113.77	-	0.45	2.46e-11	1.01e-08
G protein-coupled receptor signaling pathway (GO:0007186)	2088	48	107.98	-	0.44	7.14e-11	2.54e-08
sensory perception (GO:0007600)	1721	26	89	-	0.29	3.33e-15	4.1e-12
detection of stimulus (GO:0051606)	1427	13	73.8	-	0.18	4.07e-18	8.14e-15
detection of stimulus involved in sensory perception (GO:0050906)	1324	5	68.47	-	0.07	3.55e-23	9.48e-20
detection of chemical stimulus (GO:0009593)	1275	3	65.94	-	0.05	1.79e-24	5.73e-21
sensory perception of chemical stimulus (GO:0007606)	1315	3	68	-	0.04	2.3e-25	1.23e-21
sensory perception of smell (GO:0007608)	1230	2	63.61	-	0.03	9.11e-25	3.65e-21
detection of chemical stimulus involved in sensory perception of smell (GO:0050911)	1184	0	61.23	-	< 0.01	4.87e-27	3.9e-23
detection of chemical stimulus involved in sensory perception (GO:0050907)	1241	0	64.18	-	< 0.01	2.64e-28	4.23e-24
