# Supplementary material for: Acetazolamide Improves Right Ventricular Function and Metabolic Gene Dysregulation in Experimental Pulmonary Arterial Hypertension
Source: Front Cardiovasc Med. 2021 Jun 17;8:662870. doi: 10.3389/fcvm.2021.662870 (PMC8247952; doi:10.3389/fcvm.2021.662870)
Supplement: Supplementary file 3 [file Data_Sheet_3.XLSX]

## Sheet: Foti_GO_CellularComponent_Decre
Analysis Type:	PANTHER Overrepresentation Test (Released 20200728)
Annotation Version and Release Date:	GO Ontology database DOI: 10.5281/zenodo.4081749 Released 2020-10-09
Analyzed List:	OnlySignificantGenes_OnlyNegativeFC.txt (Rattus norvegicus)
Reference List:	Rattus norvegicus (all genes in database)
Test Type:	FISHER
Correction:	FDR
GO cellular component complete	Rattus norvegicus - REFLIST (21677)	OnlySignificantGenes_OnlyNegativeFC.txt (903)	OnlySignificantGenes_OnlyNegativeFC.txt (expected)	OnlySignificantGenes_OnlyNegativeFC.txt (over/under)	OnlySignificantGenes_OnlyNegativeFC.txt (fold Enrichment)	OnlySignificantGenes_OnlyNegativeFC.txt (raw P-value)	OnlySignificantGenes_OnlyNegativeFC.txt (FDR)
intercalated disc (GO:0014704)	61	15	2.54	+	5.9	2.77e-07	3.4e-05
microbody membrane (GO:0031903)	53	11	2.21	+	4.98	4.2e-05	0.0023
peroxisomal membrane (GO:0005778)	53	11	2.21	+	4.98	4.2e-05	0.00223
cell-cell contact zone (GO:0044291)	84	17	3.5	+	4.86	5.01e-07	5.19e-05
T-tubule (GO:0030315)	71	13	2.96	+	4.4	2.77e-05	0.00182
sarcolemma (GO:0042383)	175	26	7.29	+	3.57	1.41e-07	1.98e-05
nuclear periphery (GO:0034399)	120	16	5	+	3.2	0.00011	0.00493
nuclear matrix (GO:0016363)	98	13	4.08	+	3.18	0.000494	0.017
microbody (GO:0042579)	147	19	6.12	+	3.1	3.81e-05	0.00234
peroxisome (GO:0005777)	147	19	6.12	+	3.1	3.81e-05	0.00227
Schaffer collateral - CA1 synapse (GO:0098685)	96	12	4	+	3	0.00128	0.0406
mitochondrial outer membrane (GO:0005741)	164	17	6.83	+	2.49	0.00159	0.0497
postsynaptic membrane (GO:0045211)	292	29	12.16	+	2.38	4.27e-05	0.00221
basolateral plasma membrane (GO:0016323)	282	28	11.75	+	2.38	5.83e-05	0.00286
neuron to neuron synapse (GO:0098984)	415	39	17.29	+	2.26	8.38e-06	0.000634
asymmetric synapse (GO:0032279)	390	36	16.25	+	2.22	2.61e-05	0.00177
postsynaptic specialization (GO:0099572)	415	38	17.29	+	2.2	1.69e-05	0.00119
postsynaptic density (GO:0014069)	384	35	16	+	2.19	4.15e-05	0.0024
postsynapse (GO:0098794)	715	64	29.78	+	2.15	6.35e-08	1.04e-05
cell-cell junction (GO:0005911)	504	44	21	+	2.1	1.23e-05	0.000894
glutamatergic synapse (GO:0098978)	428	35	17.83	+	1.96	0.000417	0.0149
synaptic membrane (GO:0097060)	435	35	18.12	+	1.93	0.000468	0.0164
perinuclear region of cytoplasm (GO:0048471)	743	59	30.95	+	1.91	8.11e-06	0.000638
anchoring junction (GO:0070161)	643	49	26.79	+	1.83	0.000107	0.00491
nuclear chromatin (GO:0000790)	849	63	35.37	+	1.78	2.88e-05	0.00183
dendrite (GO:0030425)	800	58	33.33	+	1.74	0.000115	0.00505
dendritic tree (GO:0097447)	802	58	33.41	+	1.74	0.000118	0.00493
synapse (GO:0045202)	1486	107	61.9	+	1.73	1.25e-07	1.89e-05
cell body (GO:0044297)	840	60	34.99	+	1.71	0.000117	0.00501
plasma membrane region (GO:0098590)	1275	91	53.11	+	1.71	1.53e-06	0.000137
mitochondrial membrane (GO:0031966)	614	43	25.58	+	1.68	0.00161	0.0494
mitochondrion (GO:0005739)	1587	111	66.11	+	1.68	2.93e-07	3.39e-05
neuronal cell body (GO:0043025)	747	52	31.12	+	1.67	0.000611	0.0197
chromatin (GO:0000785)	1037	72	43.2	+	1.67	5.41e-05	0.00273
cell junction (GO:0030054)	2069	143	86.19	+	1.66	6.17e-09	1.21e-06
axon (GO:0030424)	825	57	34.37	+	1.66	0.000411	0.015
somatodendritic compartment (GO:0036477)	1121	75	46.7	+	1.61	0.000136	0.00544
integral component of plasma membrane (GO:0005887)	1316	87	54.82	+	1.59	4.19e-05	0.00236
nuclear chromosome (GO:0000228)	1047	68	43.61	+	1.56	0.000531	0.018
intrinsic component of plasma membrane (GO:0031226)	1398	89	58.24	+	1.53	0.000153	0.00592
neuron projection (GO:0043005)	1629	101	67.86	+	1.49	0.00012	0.0049
nucleoplasm (GO:0005654)	3288	202	136.97	+	1.47	2.54e-08	4.54e-06
chromosome (GO:0005694)	1462	89	60.9	+	1.46	0.000587	0.0196
endoplasmic reticulum (GO:0005783)	1668	101	69.48	+	1.45	0.000298	0.0111
intracellular organelle lumen (GO:0070013)	4581	271	190.83	+	1.42	1.03e-09	2.88e-07
organelle lumen (GO:0043233)	4582	271	190.87	+	1.42	1.03e-09	2.53e-07
membrane-enclosed lumen (GO:0031974)	4582	271	190.87	+	1.42	1.03e-09	2.25e-07
nuclear lumen (GO:0031981)	4146	237	172.71	+	1.37	3.01e-07	3.29e-05
cytosol (GO:0005829)	3896	208	162.3	+	1.28	0.000177	0.00669
nucleus (GO:0005634)	6814	359	283.85	+	1.26	2.53e-07	3.32e-05
intracellular membrane-bounded organelle (GO:0043231)	10174	532	423.82	+	1.26	1.99e-12	1.96e-09
membrane-bounded organelle (GO:0043227)	10895	561	453.85	+	1.24	2.71e-12	1.78e-09
cytoplasm (GO:0005737)	10826	546	450.98	+	1.21	5.62e-10	1.84e-07
intracellular anatomical structure (GO:0005622)	13839	694	576.49	+	1.2	1.72e-16	3.39e-13
organelle (GO:0043226)	12431	619	517.84	+	1.2	1.34e-11	6.61e-09
intracellular organelle (GO:0043229)	12111	600	504.51	+	1.19	2.6e-10	1.02e-07
cellular anatomical entity (GO:0110165)	18803	831	783.28	+	1.06	1.18e-06	0.000111
cellular_component (GO:0005575)	18954	834	789.57	+	1.06	4.05e-06	0.000346
Unclassified (UNCLASSIFIED)	2723	69	113.43	-	0.61	4.05e-06	0.000332
ribosome (GO:0005840)	545	6	22.7	-	0.26	9.22e-05	0.00432
cytosolic ribosome (GO:0022626)	396	3	16.5	-	0.18	0.000142	0.00559
ribosomal subunit (GO:0044391)	484	2	20.16	-	0.1	8.93e-07	8.79e-05
cytosolic large ribosomal subunit (GO:0022625)	254	1	10.58	-	0.09	0.000587	0.0192
large ribosomal subunit (GO:0015934)	318	1	13.25	-	0.08	6.57e-05	0.00315
