# Supplementary material for: Acetazolamide Improves Right Ventricular Function and Metabolic Gene Dysregulation in Experimental Pulmonary Arterial Hypertension
Source: Front Cardiovasc Med. 2021 Jun 17;8:662870. doi: 10.3389/fcvm.2021.662870 (PMC8247952; doi:10.3389/fcvm.2021.662870)
Supplement: Supplementary file 4 [file Data_Sheet_4.XLSX]

## Sheet: Foti_GO_CellularComponent_Incre
Analysis Type:	PANTHER Overrepresentation Test (Released 20200728)
Annotation Version and Release Date:	GO Ontology database DOI: 10.5281/zenodo.4081749 Released 2020-10-09
Analyzed List:	OnlySignificantGenes_OnlyPositiveFC.txt (Rattus norvegicus)
Reference List:	Rattus norvegicus (all genes in database)
Test Type:	FISHER
Correction:	FDR
GO cellular component complete	Rattus norvegicus - REFLIST (21677)	OnlySignificantGenes_OnlyPositiveFC.txt (1121)	OnlySignificantGenes_OnlyPositiveFC.txt (expected)	OnlySignificantGenes_OnlyPositiveFC.txt (over/under)	OnlySignificantGenes_OnlyPositiveFC.txt (fold Enrichment)	OnlySignificantGenes_OnlyPositiveFC.txt (raw P-value)	OnlySignificantGenes_OnlyPositiveFC.txt (FDR)
Lewy body (GO:0097413)	6	4	0.31	+	12.89	0.000962	0.0338
MHC class II protein complex (GO:0042613)	12	5	0.62	+	8.06	0.00107	0.0364
MHC protein complex (GO:0042611)	20	7	1.03	+	6.77	0.000254	0.0125
I band (GO:0031674)	139	22	7.19	+	3.06	1.38e-05	0.000936
actin filament bundle (GO:0032432)	92	14	4.76	+	2.94	0.000689	0.0266
Z disc (GO:0030018)	128	19	6.62	+	2.87	0.000112	0.00627
melanosome (GO:0042470)	88	13	4.55	+	2.86	0.00134	0.0427
pigment granule (GO:0048770)	88	13	4.55	+	2.86	0.00134	0.042
late endosome membrane (GO:0031902)	97	14	5.02	+	2.79	0.00109	0.0364
phagocytic vesicle (GO:0045335)	106	15	5.48	+	2.74	0.000884	0.0322
sarcomere (GO:0030017)	198	28	10.24	+	2.73	6.8e-06	0.000495
myofibril (GO:0030016)	225	31	11.64	+	2.66	5.91e-06	0.000484
contractile fiber (GO:0043292)	235	32	12.15	+	2.63	4.47e-06	0.000382
lamellipodium (GO:0030027)	191	26	9.88	+	2.63	2.58e-05	0.00164
actin filament (GO:0005884)	134	18	6.93	+	2.6	0.000497	0.0204
mitochondrial outer membrane (GO:0005741)	164	22	8.48	+	2.59	0.000208	0.0108
lytic vacuole (GO:0000323)	450	60	23.27	+	2.58	5.08e-10	9.09e-08
lysosome (GO:0005764)	450	60	23.27	+	2.58	5.08e-10	8.33e-08
late endosome (GO:0005770)	247	31	12.77	+	2.43	3.09e-05	0.0019
outer membrane (GO:0019867)	186	23	9.62	+	2.39	0.000291	0.0139
organelle outer membrane (GO:0031968)	186	23	9.62	+	2.39	0.000291	0.0136
lytic vacuole membrane (GO:0098852)	188	23	9.72	+	2.37	0.000328	0.0146
lysosomal membrane (GO:0005765)	188	23	9.72	+	2.37	0.000328	0.0143
vacuole (GO:0005773)	550	67	28.44	+	2.36	1.18e-09	1.79e-07
vacuolar membrane (GO:0005774)	249	27	12.88	+	2.1	0.00065	0.0256
collagen-containing extracellular matrix (GO:0062023)	241	26	12.46	+	2.09	0.000887	0.0317
actin cytoskeleton (GO:0015629)	491	51	25.39	+	2.01	1.13e-05	0.000795
endosome membrane (GO:0010008)	337	35	17.43	+	2.01	0.000239	0.0121
extrinsic component of membrane (GO:0019898)	329	32	17.01	+	1.88	0.00127	0.041
endosome (GO:0005768)	841	81	43.49	+	1.86	4.83e-07	5.28e-05
cell leading edge (GO:0031252)	430	41	22.24	+	1.84	0.000488	0.0204
side of membrane (GO:0098552)	733	69	37.91	+	1.82	6.01e-06	0.000473
external side of plasma membrane (GO:0009897)	519	47	26.84	+	1.75	0.000506	0.0203
cell surface (GO:0009986)	1035	92	53.52	+	1.72	1.82e-06	0.00017
perinuclear region of cytoplasm (GO:0048471)	743	66	38.42	+	1.72	6.14e-05	0.00366
bounding membrane of organelle (GO:0098588)	1483	121	76.69	+	1.58	2.01e-06	0.00018
vesicle (GO:0031982)	1989	160	102.86	+	1.56	7.76e-08	1.02e-05
endoplasmic reticulum (GO:0005783)	1668	134	86.26	+	1.55	1.24e-06	0.000122
intracellular vesicle (GO:0097708)	1847	148	95.52	+	1.55	3.13e-07	3.85e-05
cytoplasmic vesicle (GO:0031410)	1840	147	95.15	+	1.54	5.11e-07	5.29e-05
endoplasmic reticulum membrane (GO:0005789)	903	71	46.7	+	1.52	0.00106	0.0367
endoplasmic reticulum subcompartment (GO:0098827)	914	71	47.27	+	1.5	0.00117	0.0383
nuclear outer membrane-endoplasmic reticulum membrane network (GO:0042175)	926	71	47.89	+	1.48	0.00162	0.0499
extracellular space (GO:0005615)	1765	134	91.27	+	1.47	1.85e-05	0.00121
envelope (GO:0031975)	1094	83	56.57	+	1.47	0.00087	0.0329
organelle envelope (GO:0031967)	1094	83	56.57	+	1.47	0.00087	0.0323
organelle subcompartment (GO:0031984)	1432	107	74.05	+	1.44	0.0003	0.0137
cytosol (GO:0005829)	3896	289	201.48	+	1.43	2.69e-10	5.3e-08
organelle membrane (GO:0031090)	2771	205	143.3	+	1.43	3.27e-07	3.78e-05
endomembrane system (GO:0012505)	3858	283	199.51	+	1.42	1.36e-09	1.92e-07
extracellular region (GO:0005576)	2411	176	124.68	+	1.41	6.64e-06	0.000502
mitochondrion (GO:0005739)	1587	115	82.07	+	1.4	0.000458	0.0196
cytoplasm (GO:0005737)	10826	737	559.85	+	1.32	2.56e-25	5.04e-22
membrane-bounded organelle (GO:0043227)	10895	685	563.42	+	1.22	1.26e-12	4.12e-10
intracellular membrane-bounded organelle (GO:0043231)	10174	638	526.14	+	1.21	7.12e-11	1.56e-08
protein-containing complex (GO:0032991)	5539	345	286.44	+	1.2	0.000134	0.00731
intracellular anatomical structure (GO:0005622)	13839	854	715.67	+	1.19	5.07e-18	4.99e-15
intracellular organelle (GO:0043229)	12111	741	626.31	+	1.18	1.17e-11	3.29e-09
organelle (GO:0043226)	12431	755	642.85	+	1.17	2.29e-11	5.63e-09
nucleus (GO:0005634)	6814	413	352.38	+	1.17	0.000174	0.00924
membrane (GO:0016020)	9432	556	487.76	+	1.14	6.75e-05	0.0039
cellular anatomical entity (GO:0110165)	18803	1049	972.37	+	1.08	7.24e-13	2.85e-10
cellular_component (GO:0005575)	18954	1055	980.18	+	1.08	5.76e-13	2.83e-10
Unclassified (UNCLASSIFIED)	2723	66	140.82	-	0.47	5.76e-13	3.78e-10
