# Supplementary material for: Acetazolamide Improves Right Ventricular Function and Metabolic Gene Dysregulation in Experimental Pulmonary Arterial Hypertension
Source: Front Cardiovasc Med. 2021 Jun 17;8:662870. doi: 10.3389/fcvm.2021.662870 (PMC8247952; doi:10.3389/fcvm.2021.662870)
Supplement: Supplementary file 5 [file Data_Sheet_5.XLSX]

## Sheet: Foti_GO_MolecularFunction_Decre
Analysis Type:	PANTHER Overrepresentation Test (Released 20200728)
Annotation Version and Release Date:	GO Ontology database DOI: 10.5281/zenodo.4081749 Released 2020-10-09
Analyzed List:	OnlySignificantGenes_OnlyNegativeFC.txt (Rattus norvegicus)
Reference List:	Rattus norvegicus (all genes in database)
Test Type:	FISHER
Correction:	FDR
GO molecular function complete	Rattus norvegicus - REFLIST (21677)	OnlySignificantGenes_OnlyNegativeFC.txt (903)	OnlySignificantGenes_OnlyNegativeFC.txt (expected)	OnlySignificantGenes_OnlyNegativeFC.txt (over/under)	OnlySignificantGenes_OnlyNegativeFC.txt (fold Enrichment)	OnlySignificantGenes_OnlyNegativeFC.txt (raw P-value)	OnlySignificantGenes_OnlyNegativeFC.txt (FDR)
carnitine O-acyltransferase activity (GO:0016406)	6	4	0.25	+	16	0.00044	0.0297
3-hydroxyacyl-CoA dehydrogenase activity (GO:0003857)	7	4	0.29	+	13.72	0.000669	0.0433
connexin binding (GO:0071253)	7	4	0.29	+	13.72	0.000669	0.0427
type I interferon receptor binding (GO:0005132)	12	5	0.5	+	10	0.000419	0.0287
glucocorticoid receptor binding (GO:0035259)	21	6	0.87	+	6.86	0.000579	0.0385
O-acyltransferase activity (GO:0008374)	45	10	1.87	+	5.33	5.67e-05	0.00448
transmembrane receptor protein tyrosine kinase activity (GO:0004714)	60	12	2.5	+	4.8	2.62e-05	0.00222
transmembrane receptor protein kinase activity (GO:0019199)	79	13	3.29	+	3.95	7.37e-05	0.00563
RNA polymerase II transcription factor binding (GO:0001085)	63	10	2.62	+	3.81	0.00063	0.0414
protein tyrosine kinase activity (GO:0004713)	128	16	5.33	+	3	0.000216	0.0152
nuclear receptor binding (GO:0016922)	116	14	4.83	+	2.9	0.000717	0.0452
transcription coactivator activity (GO:0003713)	224	25	9.33	+	2.68	2.42e-05	0.00213
protein C-terminus binding (GO:0008022)	227	24	9.46	+	2.54	0.00011	0.00812
transcription coregulator activity (GO:0003712)	437	43	18.2	+	2.36	8.33e-07	0.000108
transcription factor binding (GO:0008134)	677	61	28.2	+	2.16	8.79e-08	1.71e-05
chromatin binding (GO:0003682)	636	57	26.49	+	2.15	3.06e-07	4.45e-05
phosphoric ester hydrolase activity (GO:0042578)	360	32	15	+	2.13	0.000133	0.00965
DNA-binding transcription activator activity (GO:0001216)	492	43	20.5	+	2.1	1.58e-05	0.00147
DNA-binding transcription activator activity, RNA polymerase II-specific (GO:0001228)	488	42	20.33	+	2.07	2.59e-05	0.00223
protein kinase activity (GO:0004672)	571	49	23.79	+	2.06	5.89e-06	0.000584
phosphotransferase activity, alcohol group as acceptor (GO:0016773)	679	55	28.29	+	1.94	8.24e-06	0.0008
kinase activity (GO:0016301)	771	61	32.12	+	1.9	5.19e-06	0.000526
cis-regulatory region sequence-specific DNA binding (GO:0000987)	1095	85	45.61	+	1.86	1.52e-07	2.72e-05
RNA polymerase II cis-regulatory region sequence-specific DNA binding (GO:0000978)	1073	83	44.7	+	1.86	2.67e-07	4.15e-05
protein homodimerization activity (GO:0042803)	673	52	28.04	+	1.85	4.57e-05	0.00373
protein kinase binding (GO:0019901)	736	56	30.66	+	1.83	4.03e-05	0.00335
kinase binding (GO:0019900)	826	62	34.41	+	1.8	2.26e-05	0.00207
adenyl ribonucleotide binding (GO:0032559)	1449	108	60.36	+	1.79	1.91e-08	5.56e-06
adenyl nucleotide binding (GO:0030554)	1461	108	60.86	+	1.77	3.19e-08	8.25e-06
transcription regulatory region sequence-specific DNA binding (GO:0000976)	1329	98	55.36	+	1.77	1.32e-07	2.46e-05
sequence-specific DNA binding (GO:0043565)	1482	109	61.74	+	1.77	2.76e-08	7.58e-06
regulatory region nucleic acid binding (GO:0001067)	1333	98	55.53	+	1.76	1.91e-07	3.06e-05
transcription regulator activity (GO:0140110)	1674	122	69.73	+	1.75	5.77e-09	2.07e-06
RNA polymerase II transcription regulatory region sequence-specific DNA binding (GO:0000977)	1237	90	51.53	+	1.75	1.05e-06	0.000129
sequence-specific double-stranded DNA binding (GO:1990837)	1388	100	57.82	+	1.73	3.22e-07	4.55e-05
protein dimerization activity (GO:0046983)	977	70	40.7	+	1.72	2.39e-05	0.00214
transferase activity, transferring phosphorus-containing groups (GO:0016772)	909	65	37.87	+	1.72	5.32e-05	0.00427
ATP binding (GO:0005524)	1385	96	57.7	+	1.66	2.64e-06	0.00028
double-stranded DNA binding (GO:0003690)	1472	101	61.32	+	1.65	2.56e-06	0.000277
purine ribonucleotide binding (GO:0032555)	1787	122	74.44	+	1.64	1.81e-07	3.12e-05
nucleoside phosphate binding (GO:1901265)	2050	139	85.4	+	1.63	3.99e-08	9.29e-06
nucleotide binding (GO:0000166)	2050	139	85.4	+	1.63	3.99e-08	8.85e-06
purine nucleotide binding (GO:0017076)	1801	122	75.02	+	1.63	2.75e-07	4.13e-05
ribonucleotide binding (GO:0032553)	1805	122	75.19	+	1.62	3.77e-07	5.17e-05
DNA-binding transcription factor activity (GO:0003700)	1232	81	51.32	+	1.58	0.000109	0.00822
small molecule binding (GO:0036094)	2466	162	102.73	+	1.58	1.61e-08	5.36e-06
anion binding (GO:0043168)	2756	180	114.81	+	1.57	2.76e-09	1.07e-06
carbohydrate derivative binding (GO:0097367)	2125	138	88.52	+	1.56	4.19e-07	5.58e-05
DNA-binding transcription factor activity, RNA polymerase II-specific (GO:0000981)	1175	76	48.95	+	1.55	0.000262	0.0182
enzyme binding (GO:0019899)	2365	152	98.52	+	1.54	1.89e-07	3.15e-05
purine ribonucleoside triphosphate binding (GO:0035639)	1713	110	71.36	+	1.54	1.53e-05	0.00145
DNA binding (GO:0003677)	2093	134	87.19	+	1.54	1.51e-06	0.00018
molecular function regulator (GO:0098772)	3366	213	140.22	+	1.52	6.8e-10	2.88e-07
identical protein binding (GO:0042802)	2183	138	90.94	+	1.52	1.79e-06	0.000198
ion binding (GO:0043167)	5349	336	222.82	+	1.51	3.43e-16	3.19e-13
signaling receptor binding (GO:0005102)	1714	107	71.4	+	1.5	6.06e-05	0.0047
transferase activity (GO:0016740)	2233	139	93.02	+	1.49	3.86e-06	0.0004
cation binding (GO:0043169)	3365	205	140.18	+	1.46	3.43e-08	8.42e-06
metal ion binding (GO:0046872)	3275	199	136.43	+	1.46	7.08e-08	1.43e-05
protein-containing complex binding (GO:0044877)	1472	89	61.32	+	1.45	0.000777	0.0483
protein binding (GO:0005515)	7590	457	316.18	+	1.45	7.57e-21	1.76e-17
heterocyclic compound binding (GO:1901363)	5288	311	220.28	+	1.41	4.14e-11	3.21e-08
organic cyclic compound binding (GO:0097159)	5375	314	223.91	+	1.4	6.86e-11	4.56e-08
catalytic activity, acting on a protein (GO:0140096)	2187	127	91.1	+	1.39	0.000211	0.0152
catalytic activity (GO:0003824)	5690	328	237.03	+	1.38	9.09e-11	4.23e-08
binding (GO:0005488)	12741	658	530.75	+	1.24	6.21e-18	9.64e-15
molecular_function (GO:0003674)	17036	787	709.67	+	1.11	8.76e-11	4.54e-08
Unclassified (UNCLASSIFIED)	4641	116	193.33	-	0.6	8.76e-11	5.1e-08
molecular transducer activity (GO:0060089)	2351	55	97.94	-	0.56	1.51e-06	0.000176
signaling receptor activity (GO:0038023)	2351	55	97.94	-	0.56	1.51e-06	0.000172
transmembrane signaling receptor activity (GO:0004888)	2202	45	91.73	-	0.49	4.23e-08	8.95e-06
G protein-coupled receptor activity (GO:0004930)	1799	16	74.94	-	0.21	1.27e-16	1.48e-13
structural constituent of ribosome (GO:0003735)	421	1	17.54	-	0.06	9.81e-07	0.000124
odorant binding (GO:0005549)	456	0	19	-	< 0.01	1.62e-08	5.03e-06
olfactory receptor activity (GO:0004984)	1211	0	50.45	-	< 0.01	1.53e-22	7.14e-19
