# Supplementary material for: Acetazolamide Improves Right Ventricular Function and Metabolic Gene Dysregulation in Experimental Pulmonary Arterial Hypertension
Source: Front Cardiovasc Med. 2021 Jun 17;8:662870. doi: 10.3389/fcvm.2021.662870 (PMC8247952; doi:10.3389/fcvm.2021.662870)
Supplement: Supplementary file 6 [file Data_Sheet_6.XLSX]

## Sheet: Foti_GO_MolecularFunction_Incre
Analysis Type:	PANTHER Overrepresentation Test (Released 20200728)
Annotation Version and Release Date:	GO Ontology database DOI: 10.5281/zenodo.4081749 Released 2020-10-09
Analyzed List:	OnlySignificantGenes_OnlyPositiveFC.txt (Rattus norvegicus)
Reference List:	Rattus norvegicus (all genes in database)
Test Type:	FISHER
Correction:	FDR
GO molecular function complete	Rattus norvegicus - REFLIST (21677)	OnlySignificantGenes_OnlyPositiveFC.txt (1121)	OnlySignificantGenes_OnlyPositiveFC.txt (expected)	OnlySignificantGenes_OnlyPositiveFC.txt (over/under)	OnlySignificantGenes_OnlyPositiveFC.txt (fold Enrichment)	OnlySignificantGenes_OnlyPositiveFC.txt (raw P-value)	OnlySignificantGenes_OnlyPositiveFC.txt (FDR)
structural constituent of muscle (GO:0008307)	19	7	0.98	+	7.12	0.000197	0.0262
chemokine activity (GO:0008009)	37	10	1.91	+	5.23	7.78e-05	0.0134
peptide antigen binding (GO:0042605)	42	11	2.17	+	5.06	4.39e-05	0.00975
antioxidant activity (GO:0016209)	87	20	4.5	+	4.45	2.34e-07	9.89e-05
peroxidase activity (GO:0004601)	54	12	2.79	+	4.3	7.91e-05	0.0132
oxidoreductase activity, acting on peroxide as acceptor (GO:0016684)	58	12	3	+	4	0.000143	0.0201
chemokine receptor binding (GO:0042379)	66	12	3.41	+	3.52	0.000406	0.0498
immune receptor activity (GO:0140375)	123	20	6.36	+	3.14	2.38e-05	0.00615
protein heterodimerization activity (GO:0046982)	290	33	15	+	2.2	7.39e-05	0.0132
protein homodimerization activity (GO:0042803)	673	70	34.8	+	2.01	2.39e-07	9.29e-05
protein dimerization activity (GO:0046983)	977	100	50.52	+	1.98	7.97e-10	4.64e-07
oxidoreductase activity (GO:0016491)	803	70	41.53	+	1.69	5.86e-05	0.0114
enzyme regulator activity (GO:0030234)	976	83	50.47	+	1.64	2.95e-05	0.00724
identical protein binding (GO:0042802)	2183	185	112.89	+	1.64	1.35e-10	8.96e-08
protein-containing complex binding (GO:0044877)	1472	117	76.12	+	1.54	1.03e-05	0.00343
signaling receptor binding (GO:0005102)	1714	126	88.64	+	1.42	0.000127	0.0185
enzyme binding (GO:0019899)	2365	166	122.3	+	1.36	9.32e-05	0.015
protein binding (GO:0005515)	7590	524	392.51	+	1.34	4.52e-15	7.02e-12
catalytic activity (GO:0003824)	5690	356	294.25	+	1.21	6.48e-05	0.0121
binding (GO:0005488)	12741	754	658.89	+	1.14	1.32e-08	6.16e-06
molecular_function (GO:0003674)	17036	935	881	+	1.06	9.44e-05	0.0142
Unclassified (UNCLASSIFIED)	4641	186	240	-	0.77	9.44e-05	0.0147
nucleic acid binding (GO:0003676)	3318	129	171.59	-	0.75	0.000384	0.0483
double-stranded DNA binding (GO:0003690)	1472	43	76.12	-	0.56	4.58e-05	0.0097
sequence-specific DNA binding (GO:0043565)	1482	43	76.64	-	0.56	3.69e-05	0.0086
cis-regulatory region sequence-specific DNA binding (GO:0000987)	1095	31	56.63	-	0.55	0.000293	0.038
DNA-binding transcription factor activity, RNA polymerase II-specific (GO:0000981)	1175	33	60.76	-	0.54	0.000157	0.0215
DNA-binding transcription factor activity (GO:0003700)	1232	34	63.71	-	0.53	5.66e-05	0.0115
transcription regulatory region sequence-specific DNA binding (GO:0000976)	1329	36	68.73	-	0.52	1.86e-05	0.00542
regulatory region nucleic acid binding (GO:0001067)	1333	36	68.93	-	0.52	1.88e-05	0.00516
sequence-specific double-stranded DNA binding (GO:1990837)	1388	37	71.78	-	0.52	8.45e-06	0.00303
RNA polymerase II transcription regulatory region sequence-specific DNA binding (GO:0000977)	1237	32	63.97	-	0.5	1.29e-05	0.004
molecular transducer activity (GO:0060089)	2351	58	121.58	-	0.48	6.96e-11	6.49e-08
signaling receptor activity (GO:0038023)	2351	58	121.58	-	0.48	6.96e-11	5.41e-08
transmembrane signaling receptor activity (GO:0004888)	2202	51	113.87	-	0.45	2.49e-11	2.9e-08
G protein-coupled receptor activity (GO:0004930)	1799	20	93.03	-	0.21	3.2e-20	7.45e-17
odorant binding (GO:0005549)	456	1	23.58	-	0.04	4.35e-09	2.25e-06
olfactory receptor activity (GO:0004984)	1211	0	62.63	-	< 0.01	8.55e-28	3.98e-24
